# Supplementary material for: ﻿Additions of New Endolichenic Fungi to Herpotrichiellaceae (Chaetothyriales, Ascomycota) from northern Thailand
Source: MycoKeys. 2025 Jul 30;120:193–229. doi: 10.3897/mycokeys.120.153906 (PMC12329419; doi:10.3897/mycokeys.120.153906)
Supplement: XML Treatment for Atrokylindriopsis racemosospora [file mycokeys.120.153906-treatment1.xml]

<!DOCTYPE tp:taxon-treatment
  PUBLIC "-//TaxonX//DTD Taxonomic Treatment Publishing DTD v0 20100105//EN" "tax-treatment-NSO.dtd">
<tp:taxon-treatment xmlns:tp="http://www.plazi.org/taxpub"><tp:treatment-meta><kwd-group><label>Taxon classification</label><kwd>
                <named-content content-type="kingdom">Fungi</named-content>
              </kwd><kwd>
                <named-content content-type="order">Chaetothyriales</named-content>
              </kwd><kwd>
                <named-content content-type="family">Herpotrichiellaceae</named-content>
              </kwd></kwd-group><mixed-citation publication-type="journal"><person-group><name><surname>Senwanna</surname><given-names>Chanokned</given-names></name><name><surname>Kumla</surname><given-names>Jaturong</given-names></name><name><surname>Kodchasee</surname><given-names>Pratthana</given-names></name><name><surname>Duangkon</surname><given-names>Nutchanan</given-names></name><name><surname>Suwannarach</surname><given-names>Nakarin</given-names></name></person-group><article-title>﻿Additions of New Endolichenic <tp:taxon-name><tp:taxon-name-part taxon-name-part-type="kingdom">Fungi</tp:taxon-name-part></tp:taxon-name> to <tp:taxon-name><tp:taxon-name-part taxon-name-part-type="family">Herpotrichiellaceae</tp:taxon-name-part></tp:taxon-name> (<tp:taxon-name><tp:taxon-name-part taxon-name-part-type="order">Chaetothyriales</tp:taxon-name-part></tp:taxon-name>, <tp:taxon-name><tp:taxon-name-part taxon-name-part-type="phylum">Ascomycota</tp:taxon-name-part></tp:taxon-name>) from northern Thailand</article-title><source>MycoKeys</source><day>30</day><month>07</month><year>2025</year><volume>120</volume><fpage>193</fpage><lpage>229</lpage><pub-id pub-id-type="doi">10.3897/mycokeys.120.153906</pub-id></mixed-citation></tp:treatment-meta><tp:nomenclature><label>﻿</label><tp:taxon-name>
              <object-id xmlns:xlink="http://www.w3.org/1999/xlink" content-type="arpha" xlink:type="simple">CA403195-9F59-5314-80C9-2B3B9C33CDF8</object-id>
              <tp:taxon-name-part taxon-name-part-type="genus" reg="Atrokylindriopsis">Atrokylindriopsis</tp:taxon-name-part>
              <tp:taxon-name-part taxon-name-part-type="species" reg="racemosospora">racemosospora</tp:taxon-name-part>
              <object-id xmlns:xlink="http://www.w3.org/1999/xlink" content-type="mycobank" xlink:type="simple">858499</object-id>
            </tp:taxon-name><tp:taxon-authority>Senwanna, J. Kumla &amp; N. Suwannar.</tp:taxon-authority><tp:taxon-status xmlns:xlink="http://www.w3.org/1999/xlink" xlink:type="simple">sp. nov.</tp:taxon-status><xref ref-type="fig" rid="F2">Fig. 2</xref></tp:nomenclature><tp:treatment-sec sec-type="etymology" id="SECID0E2PDI"><title>Etymology.</title><p>In reference to the spore arrangement resembling a raceme form.</p></tp:treatment-sec><tp:treatment-sec sec-type="material" id="SECID0EAQDI"><title>Type.</title><p>Thailand • Chiang Mai Province: Chai Prakan District, Nong Bua Subdistrict, endolichenic from the medulla of foliose lichen (<italic><tp:taxon-name><tp:taxon-name-part taxon-name-part-type="genus" reg="Parmotrema">Parmotrema</tp:taxon-name-part></tp:taxon-name></italic> sp.) on <italic><tp:taxon-name><tp:taxon-name-part taxon-name-part-type="genus" reg="Prunus">Prunus</tp:taxon-name-part><tp:taxon-name-part taxon-name-part-type="species" reg="domestica">domestica</tp:taxon-name-part></tp:taxon-name></italic>, <named-content xmlns:xlink="http://www.w3.org/1999/xlink" content-type="dwc:verbatimCoordinates" xlink:type="simple"><named-content content-type="geo-json" specific-use="{&#34;type&#34;:&#34;Point&#34;,&#34;coordinates&#34;:[99.025556,19.706389]}" id="NCID0E2QDI" xlink:type="simple">19°42'23"N, 99°1'32"E</named-content></named-content>, elevation 1160 m, 2 June 2023, C. Senwanna and N. Suwannarach, CMUB40067 (<bold><italic>Holotype</italic></bold>, preserved in a metabolically inactive state. <bold><italic>Ex-type</italic></bold> living culture LC05-1 = SDBR-CMU502).</p><fig id="F2" position="float" orientation="portrait"><object-id xmlns:xlink="http://www.w3.org/1999/xlink" content-type="doi" xlink:type="simple">10.3897/mycokeys.120.153906.figure2</object-id><object-id xmlns:xlink="http://www.w3.org/1999/xlink" content-type="arpha" xlink:type="simple">064D45FC-E1C0-5156-B4B7-E6E9874C3847</object-id><label>Figure 2.</label><caption><p><italic><tp:taxon-name><tp:taxon-name-part taxon-name-part-type="genus" reg="Atrokylindriopsis">Atrokylindriopsis</tp:taxon-name-part><tp:taxon-name-part taxon-name-part-type="species" reg="racemosospora">racemosospora</tp:taxon-name-part></tp:taxon-name></italic> (SDBR-CMU502, ex-type). A–F. Colonies on <abbrev xmlns:xlink="http://www.w3.org/1999/xlink" xlink:title="potato dextrose agar" id="ABBRID0EZRDI" xlink:type="simple">PDA</abbrev>, <abbrev xmlns:xlink="http://www.w3.org/1999/xlink" xlink:title="malt extract agar" id="ABBRID0E4RDI" xlink:type="simple">MEA</abbrev>, OA, <abbrev xmlns:xlink="http://www.w3.org/1999/xlink" xlink:title="potato carrot agar" id="ABBRID0EBSDI" xlink:type="simple">PCA</abbrev>, <abbrev xmlns:xlink="http://www.w3.org/1999/xlink" xlink:title="cornmeal dextrose agar" id="ABBRID0EFSDI" xlink:type="simple">CMD</abbrev> and <abbrev xmlns:xlink="http://www.w3.org/1999/xlink" xlink:title="corn meal agar" id="ABBRID0EJSDI" xlink:type="simple">CMA</abbrev>, respectively, after 48 d at 25 °C; G, H. Conidiophores sporulating on <abbrev xmlns:xlink="http://www.w3.org/1999/xlink" xlink:title="potato carrot agar" id="ABBRID0ENSDI" xlink:type="simple">PCA</abbrev>; I. Conidiophores sporulating on OA; J. Conidiophores sporulating on <abbrev xmlns:xlink="http://www.w3.org/1999/xlink" xlink:title="corn meal agar" id="ABBRID0ERSDI" xlink:type="simple">CMA</abbrev>; K, L. Conidiophores and conidia; M–N. Hyphal coil; O, P. Hyphal anastomosis; Q, R. Terminal chlamydospores; S–W. Conidiophores with conidiogenous loci; X–Y. conidia. Scale bars: 10 µm (G–J); 20 µm (K–L); 10 µm (M–Y).</p></caption><graphic xmlns:xlink="http://www.w3.org/1999/xlink" xlink:href="mycokeys-120-193-g002.jpg" position="float" orientation="portrait" xlink:type="simple" id="oo_1384657.jpg"><uri content-type="original_file" xlink:type="simple">https://binary.pensoft.net/fig/1384657</uri></graphic></fig></tp:treatment-sec><tp:treatment-sec sec-type="description" id="SECID0E1SDI"><title>Cultural characteristics.</title><p>Colonies on different agar media were incubated in the dark at 25 °C for 2 months; colonies flat, irregular, with edge undulate, velvety; on <abbrev xmlns:xlink="http://www.w3.org/1999/xlink" xlink:title="potato dextrose agar" id="ABBRID0EATDI" xlink:type="simple">PDA</abbrev> (18 to 27 mm in diameter) surface grayish brown, light brown at the margin, reverse olivaceous black, light brown at the margin; on <abbrev xmlns:xlink="http://www.w3.org/1999/xlink" xlink:title="malt extract agar" id="ABBRID0EETDI" xlink:type="simple">MEA</abbrev> (18 to 23 mm in diameter) surface grayish brown, dark brown to black at the margin, reverse olivaceous black, producing brown pigment in agar; on OA (17 to 23 mm in diameter) surface grayish brown, reverse olivaceous black, sporulation absent; on <abbrev xmlns:xlink="http://www.w3.org/1999/xlink" xlink:title="potato carrot agar" id="ABBRID0EITDI" xlink:type="simple">PCA</abbrev> (17 to 20 mm in diameter) surface and reverse brownish gray, reverse olivaceous black, sporulation absent. On <abbrev xmlns:xlink="http://www.w3.org/1999/xlink" xlink:title="cornmeal dextrose agar" id="ABBRID0EMTDI" xlink:type="simple">CMD</abbrev> (15 to 20 mm in diameter) surface and reverse grayish brown; and on <abbrev xmlns:xlink="http://www.w3.org/1999/xlink" xlink:title="corn meal agar" id="ABBRID0EQTDI" xlink:type="simple">CMA</abbrev> (20 to 27 mm in diameter) surface and reverse brownish grey, sporulation absent. <bold><italic>Asexual morph in vitro</italic></bold> dematiaceous hyphomycetes. <bold><italic>Hyphae</italic></bold> 1–2.5 µm wide, pale brown, simple to branched, septate, smooth, thin-walled, coiling, anastomosis observed. <bold><italic>Conidiophores</italic></bold> (10–)20–111(–153) × (1.4–)1.8–2.6(–2.9) µm (<italic>x̄</italic> = 53.17 × 2.15, <italic>n</italic> = 40), macronematous, monomematous, straight or slightly flexuous, unbranched, continuous or 1–3 septate, dark brown, paler terminally, smooth-, thick-walled. <bold><italic>Conidiogenous cells</italic></bold> (6.6–)15.5–36(–45.5) × (1.4–)1.8–2.6(–2.9) µm (<italic>x̄</italic> = 25.5 × 2.16, <italic>n</italic> = 40), integrated, polyblastic, terminal to mostly intercalary, proliferating sympodial and producing conidia from short denticles, subcylindrical, pale brown to brown, fertile parts subhyaline; denticles scattered, slightly darkened, 0.4–1 µm wide. <bold><italic>Conidia</italic></bold> (2.5–)2.8–4.4(–5) × (1.8–)2–3.3 µm (<italic>x̄</italic> = 3.72 × 2.68, <italic>n</italic> = 40), abundant, obovoid or subglobose, with a round apex, and slightly truncate base, aseptate, subhyaline to pale brown, smooth-walled, with inconspicuous conidial scars, 0.5–1 µm wide. <bold><italic>Chlamydospores</italic></bold> rare, solitary or in chains, terminal, globose to pyriform, without or one-septate, pigmented, dark brown, smooth-, thick- walled. <bold><italic>Sexual morph</italic></bold> unknown.</p></tp:treatment-sec><tp:treatment-sec sec-type="Cardinal temperatures for growth on MEA after two weeks" id="SECID0E1UDI"><title>Cardinal temperatures for growth on MEA after two weeks</title><p><bold>(mm).</bold> Optimum at the range of 25 °C to 30 °C (10 to 14). No growth 4 °C and 35 °C.</p></tp:treatment-sec><tp:treatment-sec sec-type="material" id="SECID0ECVDI"><title>Additional materials examined.</title><p>Thailand • Chiang Mai Province, Chai Prakan District, Nong Bua Subdistrict, endolichenic from the medulla of foliose lichen (<italic><tp:taxon-name><tp:taxon-name-part taxon-name-part-type="genus" reg="Parmotrema">Parmotrema</tp:taxon-name-part></tp:taxon-name></italic> sp.) on <italic><tp:taxon-name><tp:taxon-name-part taxon-name-part-type="genus" reg="Prunus">Prunus</tp:taxon-name-part><tp:taxon-name-part taxon-name-part-type="species" reg="domestica">domestica</tp:taxon-name-part></tp:taxon-name></italic>, <named-content xmlns:xlink="http://www.w3.org/1999/xlink" content-type="dwc:verbatimCoordinates" xlink:type="simple"><named-content content-type="geo-json" specific-use="{&#34;type&#34;:&#34;Point&#34;,&#34;coordinates&#34;:[99.025556,19.706389]}" id="NCID0E4VDI" xlink:type="simple">19°42'23"N, 99°1'32"E</named-content></named-content>, elevation 1160 m, 2 June 2023, C. Senwanna and N. Suwannarach, living culture (LC05-3 = SDBR-CMU503).</p></tp:treatment-sec><tp:treatment-sec sec-type="Additional GenBank numbers" id="SECID0ECWDI"><title>Additional GenBank numbers.</title><p><italic>act</italic> and <italic>tef1</italic> for SDBR-CMU502: <ext-link xmlns:xlink="http://www.w3.org/1999/xlink" xlink:href="PQ523738" ext-link-type="gen" xlink:type="simple">PQ523738</ext-link> and <ext-link xmlns:xlink="http://www.w3.org/1999/xlink" xlink:href="PQ523739" ext-link-type="gen" xlink:type="simple">PQ523739</ext-link>; <italic>tef1</italic> for SDBR-CMU503: <ext-link xmlns:xlink="http://www.w3.org/1999/xlink" xlink:href="PQ523740" ext-link-type="gen" xlink:type="simple">PQ523740</ext-link>.</p></tp:treatment-sec><tp:treatment-sec sec-type="ecology" id="SECID0E4WDI"><title>Ecology and distribution.</title><p>Endolichenic fungi from the medulla of foliose lichen (<italic><tp:taxon-name><tp:taxon-name-part taxon-name-part-type="genus" reg="Parmotrema">Parmotrema</tp:taxon-name-part></tp:taxon-name></italic> sp.) in Thailand.</p></tp:treatment-sec><tp:treatment-sec sec-type="notes" id="SECID0EKXDI"><title>Notes.</title><p>Based on a blast search of the NCBI’s GenBank nucleotide database of the <abbrev xmlns:xlink="http://www.w3.org/1999/xlink" xlink:title="internal transcribed spacer" id="ABBRID0EQXDI" xlink:type="simple">ITS</abbrev> sequence, <italic><tp:taxon-name><tp:taxon-name-part taxon-name-part-type="genus" reg="Atrokylindriopsis">Atrokylindriopsis</tp:taxon-name-part><tp:taxon-name-part taxon-name-part-type="species" reg="racemosospora">racemosospora</tp:taxon-name-part></tp:taxon-name></italic> has the closest match with <italic><tp:taxon-name><tp:taxon-name-part taxon-name-part-type="genus" reg="Atrokylindriopsis">At.</tp:taxon-name-part><tp:taxon-name-part taxon-name-part-type="species" reg="setulosa">setulosa</tp:taxon-name-part></tp:taxon-name></italic> (strain HMAS245592; <ext-link xmlns:xlink="http://www.w3.org/1999/xlink" xlink:href="KP337330" ext-link-type="gen" xlink:type="simple">KP337330</ext-link>, ex-type) with 99.33% similarity and is similar to <italic><tp:taxon-name><tp:taxon-name-part taxon-name-part-type="genus" reg="Aciculomyces">Aciculomyces</tp:taxon-name-part><tp:taxon-name-part taxon-name-part-type="species" reg="restrictus">restrictus</tp:taxon-name-part></tp:taxon-name></italic> (strain FMR 18994; <ext-link xmlns:xlink="http://www.w3.org/1999/xlink" xlink:href="ON009870" ext-link-type="gen" xlink:type="simple">ON009870</ext-link>, ex-type) with 93.79% similarity (identities = 468/499, 10 gaps) and <italic><tp:taxon-name><tp:taxon-name-part taxon-name-part-type="genus" reg="Exophiala">Exophiala</tp:taxon-name-part><tp:taxon-name-part taxon-name-part-type="species" reg="siamensis">siamensis</tp:taxon-name-part></tp:taxon-name></italic> (strain SDBR-CMU417; <ext-link xmlns:xlink="http://www.w3.org/1999/xlink" xlink:href="NR_184988" ext-link-type="gen" xlink:type="simple">NR_184988</ext-link>, ex-type) with 92.39% similarity (identities = 583/631, 16 gaps). The closest matches using the <abbrev xmlns:xlink="http://www.w3.org/1999/xlink" xlink:title="large subunit" id="ABBRID0EPZDI" xlink:type="simple">LSU</abbrev> sequence are <italic><tp:taxon-name><tp:taxon-name-part taxon-name-part-type="genus" reg="Atrokylindriopsis">At.</tp:taxon-name-part><tp:taxon-name-part taxon-name-part-type="species" reg="setulosa">setulosa</tp:taxon-name-part></tp:taxon-name></italic> (strain HMAS245592; <ext-link xmlns:xlink="http://www.w3.org/1999/xlink" xlink:href="KP337329" ext-link-type="gen" xlink:type="simple">KP337329</ext-link>) with 100% similarity (identities = 548/548, 0 gap), <italic><tp:taxon-name><tp:taxon-name-part taxon-name-part-type="genus" reg="Exophiala">Ex.</tp:taxon-name-part><tp:taxon-name-part taxon-name-part-type="species" reg="ramosa">ramosa</tp:taxon-name-part></tp:taxon-name></italic> (strain FMR 18632; <ext-link xmlns:xlink="http://www.w3.org/1999/xlink" xlink:href="ON009933" ext-link-type="gen" xlink:type="simple">ON009933</ext-link>, ex-type) with 98.97% similarity (identities = 865/874, 1 gap), and <italic><tp:taxon-name><tp:taxon-name-part taxon-name-part-type="genus" reg="Melanoctona">Melanoctona</tp:taxon-name-part><tp:taxon-name-part taxon-name-part-type="species" reg="tectonae">tectonae</tp:taxon-name-part></tp:taxon-name></italic> (strain MFLUCC 12-0389; <ext-link xmlns:xlink="http://www.w3.org/1999/xlink" xlink:href="NG_059687" ext-link-type="gen" xlink:type="simple">NG_059687</ext-link>) with 98.43% similarity (identities = 879/893, 2 gaps). The closest matches using <abbrev xmlns:xlink="http://www.w3.org/1999/xlink" xlink:title="18S small subunit" id="ABBRID0ED2DI" xlink:type="simple">SSU</abbrev> sequence are <italic><tp:taxon-name><tp:taxon-name-part taxon-name-part-type="genus" reg="Exophiala">Ex.</tp:taxon-name-part><tp:taxon-name-part taxon-name-part-type="species" reg="siamensis">siamensis</tp:taxon-name-part></tp:taxon-name></italic> (strain SDBR-CMU417; <ext-link xmlns:xlink="http://www.w3.org/1999/xlink" xlink:href="ON555826" ext-link-type="gen" xlink:type="simple">ON555826</ext-link>) with 99.53% similarity (identities = 1055/1060, 1 gap), <italic><tp:taxon-name><tp:taxon-name-part taxon-name-part-type="genus" reg="Capronia">Capronia</tp:taxon-name-part><tp:taxon-name-part taxon-name-part-type="species" reg="dactylotricha">dactylotricha</tp:taxon-name-part></tp:taxon-name></italic> (strain CBS 604.96; <ext-link xmlns:xlink="http://www.w3.org/1999/xlink" xlink:href="NG_062636" ext-link-type="gen" xlink:type="simple">NG_062636</ext-link>) with 98.45% similarity (identities = 1082/1099, 1 gap), and <italic><tp:taxon-name><tp:taxon-name-part taxon-name-part-type="genus" reg="Exophiala">E.</tp:taxon-name-part><tp:taxon-name-part taxon-name-part-type="species" reg="yunnanensis">yunnanensis</tp:taxon-name-part></tp:taxon-name></italic> (strain YMF1.06739, ex-type) with 98.31% similarity (identities = 1049/1067, 1 gap). The closest matches using the <italic><abbrev xmlns:xlink="http://www.w3.org/1999/xlink" xlink:title="beta tubulin gene" id="ABBRID0ET3DI" xlink:type="simple">tub2</abbrev></italic> sequence are <italic><tp:taxon-name><tp:taxon-name-part taxon-name-part-type="genus" reg="Biscogniauxia">Biscogniauxia</tp:taxon-name-part><tp:taxon-name-part taxon-name-part-type="species" reg="arima">arima</tp:taxon-name-part></tp:taxon-name></italic> (strain YMJ 122; <ext-link xmlns:xlink="http://www.w3.org/1999/xlink" xlink:href="AY951672" ext-link-type="gen" xlink:type="simple">AY951672</ext-link>) with 93.08% similarity (identities = 121/130, 1 gap) and <italic><tp:taxon-name><tp:taxon-name-part taxon-name-part-type="genus" reg="Biscogniauxia">B.</tp:taxon-name-part><tp:taxon-name-part taxon-name-part-type="species" reg="mediterranea">mediterranea</tp:taxon-name-part></tp:taxon-name></italic> (strain ISN9LDC31; <ext-link xmlns:xlink="http://www.w3.org/1999/xlink" xlink:href="OQ942633" ext-link-type="gen" xlink:type="simple">OQ942633</ext-link>) with 92.37% similarity (identities = 121/131, 1 gap).</p><p>A combined multilocus-based phylogenetic analysis showed that both strains (SDBR-CMU502 and SDBR-CMU503) of <italic><tp:taxon-name><tp:taxon-name-part taxon-name-part-type="genus" reg="Atrokylindriopsis">Atrokylindriopsis</tp:taxon-name-part><tp:taxon-name-part taxon-name-part-type="species" reg="racemosospora">racemosospora</tp:taxon-name-part></tp:taxon-name></italic> formed sister taxon to <italic><tp:taxon-name><tp:taxon-name-part taxon-name-part-type="genus" reg="Atrokylindriopsis">At.</tp:taxon-name-part><tp:taxon-name-part taxon-name-part-type="species" reg="setulosa">setulosa</tp:taxon-name-part></tp:taxon-name></italic> (HMAS245592, ex-type strain) with 100% <abbrev xmlns:xlink="http://www.w3.org/1999/xlink" xlink:title="maximum likelihood" id="ABBRID0EP5DI" xlink:type="simple">ML</abbrev> and 1 <abbrev xmlns:xlink="http://www.w3.org/1999/xlink" xlink:title="posterior probabilities" id="ABBRID0ET5DI" xlink:type="simple">PP</abbrev> statistical support, and also clustered with <italic><tp:taxon-name><tp:taxon-name-part taxon-name-part-type="genus" reg="Aciculomyces">Aciculomyces</tp:taxon-name-part><tp:taxon-name-part taxon-name-part-type="species" reg="restrictus">restrictus</tp:taxon-name-part></tp:taxon-name></italic> (FMR 18994, ex-type strain) with 95% <abbrev xmlns:xlink="http://www.w3.org/1999/xlink" xlink:title="maximum likelihood" id="ABBRID0EC6DI" xlink:type="simple">ML</abbrev> and 1 <abbrev xmlns:xlink="http://www.w3.org/1999/xlink" xlink:title="posterior probabilities" id="ABBRID0EG6DI" xlink:type="simple">PP</abbrev> statistical support (Fig. <xref ref-type="fig" rid="F1">1</xref>). The <abbrev xmlns:xlink="http://www.w3.org/1999/xlink" xlink:title="internal transcribed spacer" id="ABBRID0EO6DI" xlink:type="simple">ITS</abbrev> and <abbrev xmlns:xlink="http://www.w3.org/1999/xlink" xlink:title="large subunit" id="ABBRID0ES6DI" xlink:type="simple">LSU</abbrev> nucleotide sequence comparisons reveal 3/580 and 0/548 base pair differences with <italic><tp:taxon-name><tp:taxon-name-part taxon-name-part-type="genus" reg="Atrokylindriopsis">At.</tp:taxon-name-part><tp:taxon-name-part taxon-name-part-type="species" reg="setulosa">setulosa</tp:taxon-name-part></tp:taxon-name></italic>, respectively. In contrast, a comparison of <abbrev xmlns:xlink="http://www.w3.org/1999/xlink" xlink:title="internal transcribed spacer" id="ABBRID0ECAAK" xlink:type="simple">ITS</abbrev>, <abbrev xmlns:xlink="http://www.w3.org/1999/xlink" xlink:title="large subunit" id="ABBRID0EGAAK" xlink:type="simple">LSU</abbrev>, <italic>tef1</italic>, and <italic><abbrev xmlns:xlink="http://www.w3.org/1999/xlink" xlink:title="beta tubulin gene" id="ABBRID0ENAAK" xlink:type="simple">tub2</abbrev></italic> base pairs shows that <italic><tp:taxon-name><tp:taxon-name-part taxon-name-part-type="genus" reg="Atrokylindriopsis">At.</tp:taxon-name-part><tp:taxon-name-part taxon-name-part-type="species" reg="racemosospora">racemosospora</tp:taxon-name-part></tp:taxon-name></italic> differs from <italic><tp:taxon-name><tp:taxon-name-part taxon-name-part-type="genus" reg="Aciculomyces">Ac.</tp:taxon-name-part><tp:taxon-name-part taxon-name-part-type="species" reg="restrictus">restrictus</tp:taxon-name-part></tp:taxon-name></italic> by 34/494 bp of <abbrev xmlns:xlink="http://www.w3.org/1999/xlink" xlink:title="internal transcribed spacer" id="ABBRID0EHBAK" xlink:type="simple">ITS</abbrev>, 8/770 bp of <abbrev xmlns:xlink="http://www.w3.org/1999/xlink" xlink:title="large subunit" id="ABBRID0ELBAK" xlink:type="simple">LSU</abbrev>, 38/158 bp of <italic>tef1</italic>, and 108/430 bp of <italic><abbrev xmlns:xlink="http://www.w3.org/1999/xlink" xlink:title="beta tubulin gene" id="ABBRID0ESBAK" xlink:type="simple">tub2</abbrev></italic>. The morphology of <italic><tp:taxon-name><tp:taxon-name-part taxon-name-part-type="genus" reg="Atrokylindriopsis">Atrokylindriopsis</tp:taxon-name-part></tp:taxon-name></italic> differs from that of <italic><tp:taxon-name><tp:taxon-name-part taxon-name-part-type="genus" reg="Aciculomyces">Aciculomyces</tp:taxon-name-part></tp:taxon-name></italic> in having unbranched, macronematous conidiophores, monophialidic conidiogenous cells, pigmented, septate, setulate conidia (<xref ref-type="bibr" rid="B76">Ma et al. 2015</xref>; <xref ref-type="bibr" rid="B142">Torres-Garcia et al. 2023</xref>). <italic><tp:taxon-name><tp:taxon-name-part taxon-name-part-type="genus" reg="Atrokylindriopsis">Atrokylindriopsis</tp:taxon-name-part><tp:taxon-name-part taxon-name-part-type="species" reg="racemosospora">racemosospora</tp:taxon-name-part></tp:taxon-name></italic> shares similar features, including sympodial proliferation, denticulate conidiogenous cells, and aseptate, obovoid or subglobose conidia, with species <italic><tp:taxon-name><tp:taxon-name-part taxon-name-part-type="genus" reg="Aciculomyces">Ac.</tp:taxon-name-part><tp:taxon-name-part taxon-name-part-type="species" reg="restrictus">restrictus</tp:taxon-name-part></tp:taxon-name></italic> (<xref ref-type="bibr" rid="B142">Torres-Garcia et al. 2023</xref>), but <italic><tp:taxon-name><tp:taxon-name-part taxon-name-part-type="genus" reg="Aciculomyces">Ac.</tp:taxon-name-part><tp:taxon-name-part taxon-name-part-type="species" reg="restrictus">restrictus</tp:taxon-name-part></tp:taxon-name></italic> has longer conidiophores (10–153 × 1.4–2.9 µm <italic>vs</italic> 19–105.5 × 1.5–2.5 µm) and smaller conidia (2.5–5 × 1.8–3.3 µm <italic>vs</italic> 2–4 × 1.5–2.5 µm). Moreover, the conidiogenous cells and conidia formation of <italic><tp:taxon-name><tp:taxon-name-part taxon-name-part-type="genus" reg="Atrokylindriopsis">At.</tp:taxon-name-part><tp:taxon-name-part taxon-name-part-type="species" reg="racemosospora">racemosospora</tp:taxon-name-part></tp:taxon-name></italic> is more abundant than that of <italic><tp:taxon-name><tp:taxon-name-part taxon-name-part-type="genus" reg="Aciculomyces">Ac.</tp:taxon-name-part><tp:taxon-name-part taxon-name-part-type="species" reg="restrictus">restrictus</tp:taxon-name-part></tp:taxon-name></italic>, and the conidial scars are not conspicuous. In addition, <italic><tp:taxon-name><tp:taxon-name-part taxon-name-part-type="genus" reg="Atrokylindriopsis">At.</tp:taxon-name-part><tp:taxon-name-part taxon-name-part-type="species" reg="setulosa">setulosa</tp:taxon-name-part></tp:taxon-name></italic> differs from <italic><tp:taxon-name><tp:taxon-name-part taxon-name-part-type="genus" reg="Atrokylindriopsis">At.</tp:taxon-name-part><tp:taxon-name-part taxon-name-part-type="species" reg="racemosospora">racemosospora</tp:taxon-name-part></tp:taxon-name></italic> by its larger, cylindrical to clavate or rounded-cuboid conidia, which have 4–5 longitudinal eusepta and are attached to the conidiogenous locus at the midpoint of their long side, appearing to form a ‘T’ (<xref ref-type="bibr" rid="B76">Ma et al. 2015</xref>). These morphological characteristics clearly distinguish <italic><tp:taxon-name><tp:taxon-name-part taxon-name-part-type="genus" reg="Atrokylindriopsis">At.</tp:taxon-name-part><tp:taxon-name-part taxon-name-part-type="species" reg="racemosospora">racemosospora</tp:taxon-name-part></tp:taxon-name></italic> from <italic><tp:taxon-name><tp:taxon-name-part taxon-name-part-type="genus" reg="Aciculomyces">Ac.</tp:taxon-name-part><tp:taxon-name-part taxon-name-part-type="species" reg="restrictus">restrictus</tp:taxon-name-part></tp:taxon-name></italic> and <italic><tp:taxon-name><tp:taxon-name-part taxon-name-part-type="genus" reg="Atrokylindriopsis">At.</tp:taxon-name-part><tp:taxon-name-part taxon-name-part-type="species" reg="setulosa">setulosa</tp:taxon-name-part></tp:taxon-name></italic>.</p></tp:treatment-sec><tp:treatment-sec><!--Section generated to contain objects referenced in tp:taxon-treatment.--><fig id="F1" position="float" orientation="portrait"><object-id xmlns:xlink="http://www.w3.org/1999/xlink" content-type="doi" xlink:type="simple">10.3897/mycokeys.120.153906.figure1</object-id><object-id xmlns:xlink="http://www.w3.org/1999/xlink" content-type="arpha" xlink:type="simple">239E9353-6240-57AF-A804-9041F3CCA3DB</object-id><label>Figure 1.</label><caption><p>Phylogram generated from maximum likelihood analysis of members in <tp:taxon-name><tp:taxon-name-part taxon-name-part-type="family">Herpotrichiellaceae</tp:taxon-name-part></tp:taxon-name> based on a combined <abbrev xmlns:xlink="http://www.w3.org/1999/xlink" xlink:title="internal transcribed spacer" id="ABBRID0EJJDI" xlink:type="simple">ITS</abbrev>, <abbrev xmlns:xlink="http://www.w3.org/1999/xlink" xlink:title="large subunit" id="ABBRID0ENJDI" xlink:type="simple">LSU</abbrev>, <abbrev xmlns:xlink="http://www.w3.org/1999/xlink" xlink:title="18S small subunit" id="ABBRID0ERJDI" xlink:type="simple">SSU</abbrev>, and <italic><abbrev xmlns:xlink="http://www.w3.org/1999/xlink" xlink:title="beta tubulin gene" id="ABBRID0EWJDI" xlink:type="simple">tub2</abbrev></italic> sequence dataset. Bootstrap values ≥ 50% MLBS and Bayesian posterior probabilities (<abbrev xmlns:xlink="http://www.w3.org/1999/xlink" xlink:title="posterior probabilities" id="ABBRID0E1JDI" xlink:type="simple">PP</abbrev>) ≥ 0.90 are shown above nodes and defined as <abbrev xmlns:xlink="http://www.w3.org/1999/xlink" xlink:title="maximum likelihood" id="ABBRID0E5JDI" xlink:type="simple">ML</abbrev>/<abbrev xmlns:xlink="http://www.w3.org/1999/xlink" xlink:title="posterior probabilities" id="ABBRID0ECKDI" xlink:type="simple">PP</abbrev>. The tree is rooted to <italic><tp:taxon-name><tp:taxon-name-part taxon-name-part-type="genus" reg="Cyphellophora">Cyphellophora</tp:taxon-name-part><tp:taxon-name-part taxon-name-part-type="species" reg="laciniata">laciniata</tp:taxon-name-part></tp:taxon-name></italic> (CBS 190.61) and <italic><tp:taxon-name><tp:taxon-name-part taxon-name-part-type="genus" reg="Cyphellophora">C.</tp:taxon-name-part><tp:taxon-name-part taxon-name-part-type="species" reg="suttonii">suttonii</tp:taxon-name-part></tp:taxon-name></italic> (CBS 449.91). The fungal strains obtained in this study are blue. Ex-type strains are in bold. The scale bar represents the expected number of nucleotide substitutions per site.</p></caption><graphic xmlns:xlink="http://www.w3.org/1999/xlink" xlink:href="mycokeys-120-193-g001.jpg" position="float" orientation="portrait" xlink:type="simple" id="oo_1384656.jpg"><uri content-type="original_file" xlink:type="simple">https://binary.pensoft.net/fig/1384656</uri></graphic></fig></tp:treatment-sec><ref-list><ref id="B76"><mixed-citation xmlns:xlink="http://www.w3.org/1999/xlink" xlink:type="simple"><person-group><name name-style="western"><surname>Ma</surname><given-names>YR</given-names></name><name name-style="western"><surname>Xia</surname><given-names>JW</given-names></name><name name-style="western"><surname>Gao</surname><given-names>JM</given-names></name><name name-style="western"><surname>Li</surname><given-names>XY</given-names></name><name name-style="western"><surname>Castañeda Ruíz</surname><given-names>RF</given-names></name><name name-style="western"><surname>Zhang</surname><given-names>XG</given-names></name><name name-style="western"><surname>Li</surname><given-names>Z</given-names></name></person-group> (<year>2015</year>) <italic><tp:taxon-name><tp:taxon-name-part taxon-name-part-type="genus">Atrokylindriopsis</tp:taxon-name-part></tp:taxon-name></italic>, a new genus of hyphomycetes from Hainan, China, with relationship to <tp:taxon-name><tp:taxon-name-part taxon-name-part-type="order">Chaetothyriales</tp:taxon-name-part></tp:taxon-name>. Mycological Progress 14: e77. <ext-link xlink:href="10.1007/s11557-015-1071-x" ext-link-type="doi" xlink:type="simple">https://doi.org/10.1007/s11557-015-1071-x</ext-link></mixed-citation></ref><ref id="B142"><mixed-citation xmlns:xlink="http://www.w3.org/1999/xlink" xlink:type="simple"><person-group><name name-style="western"><surname>Torres-Garcia</surname><given-names>D</given-names></name><name name-style="western"><surname>García</surname><given-names>D</given-names></name><name name-style="western"><surname>Réblová</surname><given-names>M</given-names></name><name name-style="western"><surname>Jurjević</surname><given-names>Ž</given-names></name><name name-style="western"><surname>Hubka</surname><given-names>V</given-names></name><name name-style="western"><surname>Gené</surname><given-names>J</given-names></name></person-group> (<year>2023</year>) <article-title>Diversity and novel lineages of black yeasts in <tp:taxon-name><tp:taxon-name-part taxon-name-part-type="order">Chaetothyriales</tp:taxon-name-part></tp:taxon-name> from freshwater sediments in Spain.</article-title><source>Persoonia - Molecular Phylogeny and Evolution of <tp:taxon-name><tp:taxon-name-part taxon-name-part-type="kingdom">Fungi</tp:taxon-name-part></tp:taxon-name></source><volume>51</volume>: <fpage>194</fpage>–<lpage>228</lpage>. <ext-link xlink:href="10.3767/persoonia.2023.51.05" ext-link-type="doi" xlink:type="simple">https://doi.org/10.3767/persoonia.2023.51.05</ext-link></mixed-citation></ref></ref-list></tp:taxon-treatment>
