# Supplementary material for: ﻿Additions of New Endolichenic Fungi to Herpotrichiellaceae (Chaetothyriales, Ascomycota) from northern Thailand
Source: MycoKeys. 2025 Jul 30;120:193–229. doi: 10.3897/mycokeys.120.153906 (PMC12329419; doi:10.3897/mycokeys.120.153906)
Supplement: XML Treatment for Phialophora chinensis [file mycokeys.120.153906-treatment2.xml]

<!DOCTYPE tp:taxon-treatment
  PUBLIC "-//TaxonX//DTD Taxonomic Treatment Publishing DTD v0 20100105//EN" "tax-treatment-NSO.dtd">
<tp:taxon-treatment xmlns:tp="http://www.plazi.org/taxpub"><tp:treatment-meta><kwd-group><label>Taxon classification</label><kwd>
                <named-content content-type="kingdom">Fungi</named-content>
              </kwd><kwd>
                <named-content content-type="order">Chaetothyriales</named-content>
              </kwd><kwd>
                <named-content content-type="family">Herpotrichiellaceae</named-content>
              </kwd></kwd-group><mixed-citation publication-type="journal"><person-group><name><surname>Senwanna</surname><given-names>Chanokned</given-names></name><name><surname>Kumla</surname><given-names>Jaturong</given-names></name><name><surname>Kodchasee</surname><given-names>Pratthana</given-names></name><name><surname>Duangkon</surname><given-names>Nutchanan</given-names></name><name><surname>Suwannarach</surname><given-names>Nakarin</given-names></name></person-group><article-title>﻿Additions of New Endolichenic <tp:taxon-name><tp:taxon-name-part taxon-name-part-type="kingdom">Fungi</tp:taxon-name-part></tp:taxon-name> to <tp:taxon-name><tp:taxon-name-part taxon-name-part-type="family">Herpotrichiellaceae</tp:taxon-name-part></tp:taxon-name> (<tp:taxon-name><tp:taxon-name-part taxon-name-part-type="order">Chaetothyriales</tp:taxon-name-part></tp:taxon-name>, <tp:taxon-name><tp:taxon-name-part taxon-name-part-type="phylum">Ascomycota</tp:taxon-name-part></tp:taxon-name>) from northern Thailand</article-title><source>MycoKeys</source><day>30</day><month>07</month><year>2025</year><volume>120</volume><fpage>193</fpage><lpage>229</lpage><pub-id pub-id-type="doi">10.3897/mycokeys.120.153906</pub-id></mixed-citation></tp:treatment-meta><tp:nomenclature><label>﻿</label><tp:taxon-name>
              <object-id xmlns:xlink="http://www.w3.org/1999/xlink" content-type="arpha" xlink:type="simple">32967B0D-AB3F-5325-ABBD-917294DD0695</object-id>
              <tp:taxon-name-part taxon-name-part-type="genus" reg="Phialophora">Phialophora</tp:taxon-name-part>
              <tp:taxon-name-part taxon-name-part-type="species" reg="chinensis">chinensis</tp:taxon-name-part>
              <object-id xmlns:xlink="http://www.w3.org/1999/xlink" content-type="mycobank" xlink:type="simple">815345</object-id>
            </tp:taxon-name><tp:taxon-authority>Ya L. Li, de Hoog &amp; R.Y. Li, in Li, Xiao, de Hoog Wang, Wan, Yu, Liu &amp; Li, Persoonia 38: 11 (2016)</tp:taxon-authority><xref ref-type="fig" rid="F3">Fig. 3</xref></tp:nomenclature><tp:treatment-sec sec-type="description" id="SECID0ETHAK"><title>Cultural characteristics.</title><p>Colonies on different agar media were incubated in the dark at 25 °C for 1 months; colonies flat, irregular, with edge entire, velvety; on <abbrev xmlns:xlink="http://www.w3.org/1999/xlink" xlink:title="potato dextrose agar" id="ABBRID0EZHAK" xlink:type="simple">PDA</abbrev> (39 to 44 mm in diameter) surface grayish brown, dark brown to black at the margin, reverse olivaceous black; on <abbrev xmlns:xlink="http://www.w3.org/1999/xlink" xlink:title="malt extract agar" id="ABBRID0E4HAK" xlink:type="simple">MEA</abbrev> surface Blackish Grey, black at the margin, reverse olivaceous black; on <abbrev xmlns:xlink="http://www.w3.org/1999/xlink" xlink:title="malt extract agar" id="ABBRID0EBIAK" xlink:type="simple">MEA</abbrev> (49 to 53 mm in diameter) surface Blackish Grey, black at the margin, reverse olivaceous black; on OA (69 to 74 mm in diameter) surface grayish brown, reverse olivaceous black; on <abbrev xmlns:xlink="http://www.w3.org/1999/xlink" xlink:title="potato carrot agar" id="ABBRID0EFIAK" xlink:type="simple">PCA</abbrev> (46 to 55 mm in diameter) surface and reverse grayish brown, dark brown at the margin, reverse olivaceous black, sporulation absent; on <abbrev xmlns:xlink="http://www.w3.org/1999/xlink" xlink:title="cornmeal dextrose agar" id="ABBRID0EJIAK" xlink:type="simple">CMD</abbrev> (42 to 50 mm in diameter) surface and reverse brownish gray; and on <abbrev xmlns:xlink="http://www.w3.org/1999/xlink" xlink:title="corn meal agar" id="ABBRID0ENIAK" xlink:type="simple">CMA</abbrev> (33 to 41 mm in diameter) surface and reverse brownish grey, sporulation absent. <bold><italic>Asexual morph in vitro</italic></bold> dematiaceous hyphomycetes. <bold><italic>Hyphae</italic></bold> 1–3.4 µm wide, subhyaline to light brown, simple to branched, septate, smooth-, thin-walled, coiling, anastomosis observed. <bold><italic>Conidiophores</italic></bold> (4–)5.5–31(–45.3) × (2–)3–4.3(–4.8) µm (<italic>x̄</italic> = 17 × 3.6, <italic>n</italic> = 55), micro- or semi-macronematous, straight, simples or poorly branched, septate, slightly constricted at septa, smooth; micronematous conidiophores consisting in conidiogenous cells growing directly from vegetative hyphae, lateral or terminal. <bold><italic>Phialides</italic></bold> 4–11(–15.5) × 2.3–4(–5) µm (<italic>x̄</italic> = 8.3 × 3.3, <italic>n</italic> = 75), regularly flask-shaped to elongate-ampulliform or subulate, with an apical conspicuous collarette; collarettes (1.6–)2–3.9(–4.8) × (1.6–)2–3.9(–4.2) µm (<italic>x̄</italic> = 3 × 3, <italic>n</italic> = 65), usually funnel-shaped, darker than the rest of the phialide. <bold><italic>Conidia</italic></bold> 2–4(–5) × 1.6–2.7(–3.9) µm (<italic>x̄</italic> = 3.3 × 2.2, <italic>n</italic> = 75), hyaline to subhyaline, mostly broadly ellipsoidal, more rarely obovoidal, smooth-walled. <bold><italic>Chlamydospores</italic></bold> 9.5–20(–23) µm wide, abundantly produced in aerial hyphae, mostly intercalary, solitary or in branched chains, sub globose to ellipsoidal or barrel-shaped, pigmented, light to dark brown, smooth-, thick-, dark-walled, without or one-septate, constricted near the septa. <bold><italic>Sexual morph</italic></bold> unknown.</p><fig id="F3" position="float" orientation="portrait"><object-id xmlns:xlink="http://www.w3.org/1999/xlink" content-type="doi" xlink:type="simple">10.3897/mycokeys.120.153906.figure3</object-id><object-id xmlns:xlink="http://www.w3.org/1999/xlink" content-type="arpha" xlink:type="simple">AECB6C12-5155-54B1-AF13-9370F97796DC</object-id><label>Figure 3.</label><caption><p><italic><tp:taxon-name><tp:taxon-name-part taxon-name-part-type="genus" reg="Phialophora">Phialophora</tp:taxon-name-part><tp:taxon-name-part taxon-name-part-type="species" reg="chinensis">chinensis</tp:taxon-name-part></tp:taxon-name></italic> (SDBR-CMU506, new host record). A–F. Colonies on <abbrev xmlns:xlink="http://www.w3.org/1999/xlink" xlink:title="potato dextrose agar" id="ABBRID0EOKAK" xlink:type="simple">PDA</abbrev>, <abbrev xmlns:xlink="http://www.w3.org/1999/xlink" xlink:title="malt extract agar" id="ABBRID0ESKAK" xlink:type="simple">MEA</abbrev>, OA, <abbrev xmlns:xlink="http://www.w3.org/1999/xlink" xlink:title="potato carrot agar" id="ABBRID0EWKAK" xlink:type="simple">PCA</abbrev>, <abbrev xmlns:xlink="http://www.w3.org/1999/xlink" xlink:title="cornmeal dextrose agar" id="ABBRID0E1KAK" xlink:type="simple">CMD</abbrev> and <abbrev xmlns:xlink="http://www.w3.org/1999/xlink" xlink:title="corn meal agar" id="ABBRID0E5KAK" xlink:type="simple">CMA</abbrev>, respectively, after 30 d at 25 °C; G. Conidiophores sporulating on <abbrev xmlns:xlink="http://www.w3.org/1999/xlink" xlink:title="corn meal agar" id="ABBRID0ECLAK" xlink:type="simple">CMA</abbrev>; H. Conidiophores sporulating on <abbrev xmlns:xlink="http://www.w3.org/1999/xlink" xlink:title="potato carrot agar" id="ABBRID0EGLAK" xlink:type="simple">PCA</abbrev>; I–M. Hyphal anastomosis; N–P. Hyphal coil; Q–AA. Phialides at different stages of development; AB–AD. Conidia; AE–AK. Chlamydospores (intercalary and chains formation). Scale bars: 100 µm (G, H); 10 µm (I–AA); 5 µm (AB–AD); 20 µm (AE–AK).</p></caption><graphic xmlns:xlink="http://www.w3.org/1999/xlink" xlink:href="mycokeys-120-193-g003.jpg" position="float" orientation="portrait" xlink:type="simple" id="oo_1384658.jpg"><uri content-type="original_file" xlink:type="simple">https://binary.pensoft.net/fig/1384658</uri></graphic></fig></tp:treatment-sec><tp:treatment-sec sec-type="Cardinal temperatures for growth on MEA after two weeks" id="SECID0EPLAK"><title>Cardinal temperatures for growth on MEA after two weeks</title><p><bold>(mm).</bold> Optimum at the range of 25 °C to 30 °C (19 to 24), maximum 35 °C (17 to 19). No growth 4 °C.</p></tp:treatment-sec><tp:treatment-sec sec-type="material" id="SECID0EXLAK"><title>Materials examined.</title><p>Thailand • Chiang Mai Province: Mueang Chiang Mai District, Suthep Subdistrict, endolichenic from the medulla of foliose lichen (<italic><tp:taxon-name><tp:taxon-name-part taxon-name-part-type="genus" reg="Parmotrema">Parmotrema</tp:taxon-name-part></tp:taxon-name></italic> sp.) on unidentified tree trunk, <named-content xmlns:xlink="http://www.w3.org/1999/xlink" content-type="dwc:verbatimCoordinates" xlink:type="simple"><named-content content-type="geo-json" specific-use="{&#34;type&#34;:&#34;Point&#34;,&#34;coordinates&#34;:[98.943806,18.807500]}" id="NCID0EHMAK" xlink:type="simple">18°48'27"N, 98°56'37.7"E</named-content></named-content>, elevation 343 m, 26 June 2023, C. Senwanna, living culture: LC10-10 = SDBR-CMU504, LC10-11 = SDBR-CMU505, and LC10-17 = SDBR-CMU506.</p></tp:treatment-sec><tp:treatment-sec sec-type="ecology" id="SECID0EMMAK"><title>Ecology and distribution.</title><p>Endolichenic fungi from the medulla of foliose lichen (<italic><tp:taxon-name><tp:taxon-name-part taxon-name-part-type="genus" reg="Parmotrema">Parmotrema</tp:taxon-name-part></tp:taxon-name></italic> sp.) in Thailand (this study); pathogenic as chromoblastomycosis in human in China and Mexico (<xref ref-type="bibr" rid="B70">Li et al. 2017</xref>; <xref ref-type="bibr" rid="B2">Ahmed et al. 2021</xref>), as fungal keratitis in India and USA (<xref ref-type="bibr" rid="B105">Ply et al. 2023</xref>; <xref ref-type="bibr" rid="B84">Mitra et al. 2024</xref>), as phaeohyphomycosis in France (<xref ref-type="bibr" rid="B106">Pruvot et al. 2023</xref>); saprobic from bamboo in China, from the environment in Japan, from plant materials in Brazil and China, and soil in China and from wheat straw in Brazil (<xref ref-type="bibr" rid="B70">Li et al. 2017</xref>).</p></tp:treatment-sec><tp:treatment-sec sec-type="notes" id="SECID0ERNAK"><title>Notes.</title><p>A BLASTn search using <abbrev xmlns:xlink="http://www.w3.org/1999/xlink" xlink:title="internal transcribed spacer" id="ABBRID0EXNAK" xlink:type="simple">ITS</abbrev> and <italic><abbrev xmlns:xlink="http://www.w3.org/1999/xlink" xlink:title="beta tubulin gene" id="ABBRID0E3NAK" xlink:type="simple">tub2</abbrev></italic> sequence data in NCBI has revealed sequence similarities of 98.98–99.83% and 98.46–99.78% between our strains (SDBR-CMU504, SDBR-CMU505, and SDBR-CMU506) and <italic><tp:taxon-name><tp:taxon-name-part taxon-name-part-type="genus" reg="Phialophora">Phialophora</tp:taxon-name-part><tp:taxon-name-part taxon-name-part-type="species" reg="chinensis">chinensis</tp:taxon-name-part></tp:taxon-name></italic> strains. While the closest matches using the <abbrev xmlns:xlink="http://www.w3.org/1999/xlink" xlink:title="large subunit" id="ABBRID0ELOAK" xlink:type="simple">LSU</abbrev> sequence are <italic><tp:taxon-name><tp:taxon-name-part taxon-name-part-type="genus" reg="Phialophora">P.</tp:taxon-name-part><tp:taxon-name-part taxon-name-part-type="species" reg="ellipsoidea">ellipsoidea</tp:taxon-name-part></tp:taxon-name></italic> (strain MUCL 9768; <ext-link xmlns:xlink="http://www.w3.org/1999/xlink" xlink:href="AF050282" ext-link-type="gen" xlink:type="simple">AF050282</ext-link>) with 99.89% similarity (identities = 885/886, no gap), <italic><tp:taxon-name><tp:taxon-name-part taxon-name-part-type="genus" reg="Phialophora">P.</tp:taxon-name-part><tp:taxon-name-part taxon-name-part-type="species" reg="macrospora">macrospora</tp:taxon-name-part></tp:taxon-name></italic> (strain MUCL 15541; <ext-link xmlns:xlink="http://www.w3.org/1999/xlink" xlink:href="EU514701" ext-link-type="gen" xlink:type="simple">EU514701</ext-link>), and <italic><tp:taxon-name><tp:taxon-name-part taxon-name-part-type="genus" reg="Phialophora">P.</tp:taxon-name-part><tp:taxon-name-part taxon-name-part-type="species" reg="americana">americana</tp:taxon-name-part></tp:taxon-name></italic> (strain UAMH 10872; <ext-link xmlns:xlink="http://www.w3.org/1999/xlink" xlink:href="EU514691" ext-link-type="gen" xlink:type="simple">EU514691</ext-link>) with 99.77% similarity (identities = 864/866, no gap). The closest matches using the <abbrev xmlns:xlink="http://www.w3.org/1999/xlink" xlink:title="18S small subunit" id="ABBRID0E6PAK" xlink:type="simple">SSU</abbrev> sequence are <italic><tp:taxon-name><tp:taxon-name-part taxon-name-part-type="genus" reg="Capronia">Capronia</tp:taxon-name-part><tp:taxon-name-part taxon-name-part-type="species" reg="semiimmersa">semiimmersa</tp:taxon-name-part></tp:taxon-name></italic> (strain UAMH 10872; <ext-link xmlns:xlink="http://www.w3.org/1999/xlink" xlink:href="JN941209" ext-link-type="gen" xlink:type="simple">JN941209</ext-link>) with 99.71% similarity (identities = 1018/1021, 1 gap), <italic><tp:taxon-name><tp:taxon-name-part taxon-name-part-type="genus" reg="Phialophora">P.</tp:taxon-name-part><tp:taxon-name-part taxon-name-part-type="species" reg="verrucosa">verrucosa</tp:taxon-name-part></tp:taxon-name></italic> (strain AFTOL-ID 670; <ext-link xmlns:xlink="http://www.w3.org/1999/xlink" xlink:href="EF413614" ext-link-type="gen" xlink:type="simple">EF413614</ext-link>) with 99.60% similarity (identities = 992/996, 2 gaps), and <italic><tp:taxon-name><tp:taxon-name-part taxon-name-part-type="genus" reg="Phialophora">P.</tp:taxon-name-part><tp:taxon-name-part taxon-name-part-type="species" reg="americana">americana</tp:taxon-name-part></tp:taxon-name></italic> (strain CBS 840.69; <ext-link xmlns:xlink="http://www.w3.org/1999/xlink" xlink:href="AY554291" ext-link-type="gen" xlink:type="simple">AY554291</ext-link>) with 99.33% similarity (identities = 1033/1040, 4 gaps).</p><p>In our multigene phylogenetic study, strains SDBR-CMU504, SDBR-CMU505, and SDBR-CMU506 form a clade with close affinity to <italic><tp:taxon-name><tp:taxon-name-part taxon-name-part-type="genus" reg="Phialophora">P.</tp:taxon-name-part><tp:taxon-name-part taxon-name-part-type="species" reg="chinensis">chinensis</tp:taxon-name-part></tp:taxon-name></italic> (Fig. <xref ref-type="fig" rid="F1">1</xref>). However, the species segregation within the taxa is not discrete in a multigene phylogeny. Comparing the <abbrev xmlns:xlink="http://www.w3.org/1999/xlink" xlink:title="internal transcribed spacer" id="ABBRID0EESAK" xlink:type="simple">ITS</abbrev>, <abbrev xmlns:xlink="http://www.w3.org/1999/xlink" xlink:title="large subunit" id="ABBRID0EISAK" xlink:type="simple">LSU</abbrev>, <abbrev xmlns:xlink="http://www.w3.org/1999/xlink" xlink:title="18S small subunit" id="ABBRID0EMSAK" xlink:type="simple">SSU</abbrev>, and <italic><abbrev xmlns:xlink="http://www.w3.org/1999/xlink" xlink:title="beta tubulin gene" id="ABBRID0ERSAK" xlink:type="simple">tub2</abbrev></italic> regions between our strains and CBS 140326 (type strain), only 1 bp difference was found in the <abbrev xmlns:xlink="http://www.w3.org/1999/xlink" xlink:title="internal transcribed spacer" id="ABBRID0EVSAK" xlink:type="simple">ITS</abbrev>, 3 bp difference in <abbrev xmlns:xlink="http://www.w3.org/1999/xlink" xlink:title="large subunit" id="ABBRID0EZSAK" xlink:type="simple">LSU</abbrev> and <abbrev xmlns:xlink="http://www.w3.org/1999/xlink" xlink:title="18S small subunit" id="ABBRID0E4SAK" xlink:type="simple">SSU</abbrev>, and no base pair differences in the <italic><abbrev xmlns:xlink="http://www.w3.org/1999/xlink" xlink:title="beta tubulin gene" id="ABBRID0ECTAK" xlink:type="simple">tub2</abbrev></italic>. The morphology of our strains resembles the species description of <italic><tp:taxon-name><tp:taxon-name-part taxon-name-part-type="genus" reg="Phialophora">P.</tp:taxon-name-part><tp:taxon-name-part taxon-name-part-type="species" reg="chinensis">chinensis</tp:taxon-name-part></tp:taxon-name></italic> provided by <xref ref-type="bibr" rid="B70">Li et al. (2017)</xref>, except for the appearance of the conidiophores and chlamydospores and the lack of budding conidia. Although our strains have shorter conidia compared to <italic><tp:taxon-name><tp:taxon-name-part taxon-name-part-type="genus" reg="Phialophora">P.</tp:taxon-name-part><tp:taxon-name-part taxon-name-part-type="species" reg="chinensis">chinensis</tp:taxon-name-part></tp:taxon-name></italic> CBS 140326, the holotype isolated from skin lesions of a human chromoblastomycosis patient (2–5 × 1.6–3.9 μm <italic>vs</italic> 3–6 × 2.0–5.5 μm), the detail of other structures (i.e., collarette, conidiophore, conidiogenous cells and chlamydospores) was not mentioned. Hence, an updated morphology for the species <italic><tp:taxon-name><tp:taxon-name-part taxon-name-part-type="genus" reg="Phialophora">P.</tp:taxon-name-part><tp:taxon-name-part taxon-name-part-type="species" reg="chinensis">chinensis</tp:taxon-name-part></tp:taxon-name></italic> is provided.</p></tp:treatment-sec><tp:treatment-sec><!--Section generated to contain objects referenced in tp:taxon-treatment.--><fig id="F1" position="float" orientation="portrait"><object-id xmlns:xlink="http://www.w3.org/1999/xlink" content-type="doi" xlink:type="simple">10.3897/mycokeys.120.153906.figure1</object-id><object-id xmlns:xlink="http://www.w3.org/1999/xlink" content-type="arpha" xlink:type="simple">239E9353-6240-57AF-A804-9041F3CCA3DB</object-id><label>Figure 1.</label><caption><p>Phylogram generated from maximum likelihood analysis of members in <tp:taxon-name><tp:taxon-name-part taxon-name-part-type="family">Herpotrichiellaceae</tp:taxon-name-part></tp:taxon-name> based on a combined <abbrev xmlns:xlink="http://www.w3.org/1999/xlink" xlink:title="internal transcribed spacer" id="ABBRID0EJJDI" xlink:type="simple">ITS</abbrev>, <abbrev xmlns:xlink="http://www.w3.org/1999/xlink" xlink:title="large subunit" id="ABBRID0ENJDI" xlink:type="simple">LSU</abbrev>, <abbrev xmlns:xlink="http://www.w3.org/1999/xlink" xlink:title="18S small subunit" id="ABBRID0ERJDI" xlink:type="simple">SSU</abbrev>, and <italic><abbrev xmlns:xlink="http://www.w3.org/1999/xlink" xlink:title="beta tubulin gene" id="ABBRID0EWJDI" xlink:type="simple">tub2</abbrev></italic> sequence dataset. Bootstrap values ≥ 50% MLBS and Bayesian posterior probabilities (<abbrev xmlns:xlink="http://www.w3.org/1999/xlink" xlink:title="posterior probabilities" id="ABBRID0E1JDI" xlink:type="simple">PP</abbrev>) ≥ 0.90 are shown above nodes and defined as <abbrev xmlns:xlink="http://www.w3.org/1999/xlink" xlink:title="maximum likelihood" id="ABBRID0E5JDI" xlink:type="simple">ML</abbrev>/<abbrev xmlns:xlink="http://www.w3.org/1999/xlink" xlink:title="posterior probabilities" id="ABBRID0ECKDI" xlink:type="simple">PP</abbrev>. The tree is rooted to <italic><tp:taxon-name><tp:taxon-name-part taxon-name-part-type="genus" reg="Cyphellophora">Cyphellophora</tp:taxon-name-part><tp:taxon-name-part taxon-name-part-type="species" reg="laciniata">laciniata</tp:taxon-name-part></tp:taxon-name></italic> (CBS 190.61) and <italic><tp:taxon-name><tp:taxon-name-part taxon-name-part-type="genus" reg="Cyphellophora">C.</tp:taxon-name-part><tp:taxon-name-part taxon-name-part-type="species" reg="suttonii">suttonii</tp:taxon-name-part></tp:taxon-name></italic> (CBS 449.91). The fungal strains obtained in this study are blue. Ex-type strains are in bold. The scale bar represents the expected number of nucleotide substitutions per site.</p></caption><graphic xmlns:xlink="http://www.w3.org/1999/xlink" xlink:href="mycokeys-120-193-g001.jpg" position="float" orientation="portrait" xlink:type="simple" id="oo_1384656.jpg"><uri content-type="original_file" xlink:type="simple">https://binary.pensoft.net/fig/1384656</uri></graphic></fig></tp:treatment-sec><ref-list><ref id="B70"><mixed-citation xmlns:xlink="http://www.w3.org/1999/xlink" xlink:type="simple"><person-group><name name-style="western"><surname>Li</surname><given-names>Y</given-names></name><name name-style="western"><surname>Xiao</surname><given-names>J</given-names></name><name name-style="western"><surname>De Hoog</surname><given-names>GS</given-names></name><name name-style="western"><surname>Wang</surname><given-names>X</given-names></name><name name-style="western"><surname>Wan</surname><given-names>Z</given-names></name><name name-style="western"><surname>Yu</surname><given-names>J</given-names></name><name name-style="western"><surname>Liu</surname><given-names>W</given-names></name><name name-style="western"><surname>Li</surname><given-names>R</given-names></name></person-group> (<year>2017</year>) <article-title>Biodiversity and human-pathogenicity of <italic><tp:taxon-name><tp:taxon-name-part taxon-name-part-type="genus">Phialophora</tp:taxon-name-part><tp:taxon-name-part taxon-name-part-type="species">verrucosa</tp:taxon-name-part></tp:taxon-name></italic> and relatives in <tp:taxon-name><tp:taxon-name-part taxon-name-part-type="order">Chaetothyriales</tp:taxon-name-part></tp:taxon-name>.</article-title><source>Persoonia</source><volume>38</volume>: <fpage>1</fpage>–<lpage>19</lpage>. <ext-link xlink:href="10.3767/003158517X692779" ext-link-type="doi" xlink:type="simple">https://doi.org/10.3767/003158517X692779</ext-link></mixed-citation></ref><ref id="B2"><mixed-citation xmlns:xlink="http://www.w3.org/1999/xlink" xlink:type="simple"><person-group><name name-style="western"><surname>Ahmed</surname><given-names>SA</given-names></name><name name-style="western"><surname>Bonifaz</surname><given-names>A</given-names></name><name name-style="western"><surname>González</surname><given-names>GM</given-names></name><name name-style="western"><surname>Moreno</surname><given-names>LF</given-names></name><name name-style="western"><surname>Menezes da Silva</surname><given-names>N</given-names></name><name name-style="western"><surname>Vicente</surname><given-names>VA</given-names></name><name name-style="western"><surname>Li</surname><given-names>R</given-names></name><name name-style="western"><surname>de Hoog</surname><given-names>S</given-names></name></person-group> (<year>2021</year>) Chromoblastomycosis Caused by <italic><tp:taxon-name><tp:taxon-name-part taxon-name-part-type="genus">Phialophora</tp:taxon-name-part></tp:taxon-name></italic>—Proven Cases from Mexico. Journal of Fungi 7: e95. <ext-link xlink:href="10.3390/jof7020095" ext-link-type="doi" xlink:type="simple">https://doi.org/10.3390/jof7020095</ext-link></mixed-citation></ref><ref id="B105"><mixed-citation xmlns:xlink="http://www.w3.org/1999/xlink" xlink:type="simple"><person-group><name name-style="western"><surname>Ply</surname><given-names>B</given-names></name><name name-style="western"><surname>Cañete-Gibas</surname><given-names>CF</given-names></name><name name-style="western"><surname>Sanders</surname><given-names>C</given-names></name><name name-style="western"><surname>Wiederhold</surname><given-names>NP</given-names></name><name name-style="western"><surname>Dandar</surname><given-names>RA</given-names></name><name name-style="western"><surname>Sheppard</surname><given-names>JD</given-names></name><name name-style="western"><surname>Cheung</surname><given-names>AY</given-names></name></person-group> (<year>2023</year>) <italic><tp:taxon-name><tp:taxon-name-part taxon-name-part-type="genus">Phialophora</tp:taxon-name-part><tp:taxon-name-part taxon-name-part-type="species">chinensis</tp:taxon-name-part></tp:taxon-name></italic> fungal keratitis: An initial case report and species identification. American Journal of Ophthalmology Case Reports 29: e101800. <ext-link xlink:href="10.1016/j.ajoc.2023.101800" ext-link-type="doi" xlink:type="simple">https://doi.org/10.1016/j.ajoc.2023.101800</ext-link></mixed-citation></ref><ref id="B84"><mixed-citation xmlns:xlink="http://www.w3.org/1999/xlink" xlink:type="simple"><person-group><name name-style="western"><surname>Mitra</surname><given-names>S</given-names></name><name name-style="western"><surname>Kambar</surname><given-names>S</given-names></name><name name-style="western"><surname>Shanbhag</surname><given-names>SS</given-names></name></person-group> (<year>2024</year>) <article-title><italic>Pseudopithomyces Maydicus</italic> and <italic><tp:taxon-name><tp:taxon-name-part taxon-name-part-type="genus">Phialophora</tp:taxon-name-part><tp:taxon-name-part taxon-name-part-type="species">chinensis</tp:taxon-name-part></tp:taxon-name></italic> Rare Fungal Keratitis: Case Series, DNA Sequencing, Antifungal Susceptibility Patterns.</article-title><source>Ocular Immunology and Inflammation</source><volume>32</volume>: <fpage>2238</fpage>–<lpage>2242</lpage>. <ext-link xlink:href="10.1080/09273948.2024" ext-link-type="doi" xlink:type="simple">https://doi.org/10.1080/09273948.2024</ext-link>. 2303352</mixed-citation></ref><ref id="B106"><mixed-citation xmlns:xlink="http://www.w3.org/1999/xlink" xlink:type="simple"><person-group><name name-style="western"><surname>Pruvot</surname><given-names>C</given-names></name><name name-style="western"><surname>Messagier</surname><given-names>AL</given-names></name><name name-style="western"><surname>Garcia-Hermoso</surname><given-names>D</given-names></name><name name-style="western"><surname>Lebailly</surname><given-names>F</given-names></name><name name-style="western"><surname>Aglae</surname><given-names>C</given-names></name><name name-style="western"><surname>Desbois-Nogard</surname><given-names>N</given-names></name></person-group> (<year>2023</year>) <article-title>First case of subcutaneous cystic phaeohyphomycosis due to <italic><tp:taxon-name><tp:taxon-name-part taxon-name-part-type="genus">Phialophora</tp:taxon-name-part><tp:taxon-name-part taxon-name-part-type="species">chinensis</tp:taxon-name-part></tp:taxon-name></italic> in a kidney transplant recipient in Martinique.</article-title><source>Medical Mycology Case Reports</source><volume>39</volume>: <fpage>18</fpage>–<lpage>22</lpage>. <ext-link xlink:href="10.1016/j.mmcr.2022.12.003" ext-link-type="doi" xlink:type="simple">https://doi.org/10.1016/j.mmcr.2022.12.003</ext-link></mixed-citation></ref></ref-list></tp:taxon-treatment>
