# Supplementary material for: ﻿Additions of New Endolichenic Fungi to Herpotrichiellaceae (Chaetothyriales, Ascomycota) from northern Thailand
Source: MycoKeys. 2025 Jul 30;120:193–229. doi: 10.3897/mycokeys.120.153906 (PMC12329419; doi:10.3897/mycokeys.120.153906)
Supplement: XML Treatment for Veronaea endolichena [file mycokeys.120.153906-treatment3.xml]

<!DOCTYPE tp:taxon-treatment
  PUBLIC "-//TaxonX//DTD Taxonomic Treatment Publishing DTD v0 20100105//EN" "tax-treatment-NSO.dtd">
<tp:taxon-treatment xmlns:tp="http://www.plazi.org/taxpub"><tp:treatment-meta><kwd-group><label>Taxon classification</label><kwd>
                <named-content content-type="kingdom">Fungi</named-content>
              </kwd><kwd>
                <named-content content-type="order">Chaetothyriales</named-content>
              </kwd><kwd>
                <named-content content-type="family">Herpotrichiellaceae</named-content>
              </kwd></kwd-group><mixed-citation publication-type="journal"><person-group><name><surname>Senwanna</surname><given-names>Chanokned</given-names></name><name><surname>Kumla</surname><given-names>Jaturong</given-names></name><name><surname>Kodchasee</surname><given-names>Pratthana</given-names></name><name><surname>Duangkon</surname><given-names>Nutchanan</given-names></name><name><surname>Suwannarach</surname><given-names>Nakarin</given-names></name></person-group><article-title>﻿Additions of New Endolichenic <tp:taxon-name><tp:taxon-name-part taxon-name-part-type="kingdom">Fungi</tp:taxon-name-part></tp:taxon-name> to <tp:taxon-name><tp:taxon-name-part taxon-name-part-type="family">Herpotrichiellaceae</tp:taxon-name-part></tp:taxon-name> (<tp:taxon-name><tp:taxon-name-part taxon-name-part-type="order">Chaetothyriales</tp:taxon-name-part></tp:taxon-name>, <tp:taxon-name><tp:taxon-name-part taxon-name-part-type="phylum">Ascomycota</tp:taxon-name-part></tp:taxon-name>) from northern Thailand</article-title><source>MycoKeys</source><day>30</day><month>07</month><year>2025</year><volume>120</volume><fpage>193</fpage><lpage>229</lpage><pub-id pub-id-type="doi">10.3897/mycokeys.120.153906</pub-id></mixed-citation></tp:treatment-meta><tp:nomenclature><label>﻿</label><tp:taxon-name>
              <object-id xmlns:xlink="http://www.w3.org/1999/xlink" content-type="arpha" xlink:type="simple">8CD13133-4FCA-53A2-9B7C-4643DE7A4941</object-id>
              <tp:taxon-name-part taxon-name-part-type="genus" reg="Veronaea">Veronaea</tp:taxon-name-part>
              <tp:taxon-name-part taxon-name-part-type="species" reg="endolichena">endolichena</tp:taxon-name-part>
              <object-id xmlns:xlink="http://www.w3.org/1999/xlink" content-type="mycobank" xlink:type="simple">856324</object-id>
            </tp:taxon-name><tp:taxon-authority>Senwanna, J. Kumla &amp; N. Suwannar.</tp:taxon-authority><tp:taxon-status xmlns:xlink="http://www.w3.org/1999/xlink" xlink:type="simple">sp. nov.</tp:taxon-status><xref ref-type="fig" rid="F4">Fig. 4</xref></tp:nomenclature><tp:treatment-sec sec-type="etymology" id="SECID0E2VAK"><title>Etymology.</title><p>Refers to the host substrate.</p></tp:treatment-sec><tp:treatment-sec sec-type="material" id="SECID0EAWAK"><title>Type.</title><p>Thailand • Chiang Mai Province: Mueang Chiang Mai District, Suthep Subdistrict, endolichenic from the medulla of foliose lichen (<italic><tp:taxon-name><tp:taxon-name-part taxon-name-part-type="genus" reg="Parmotrema">Parmotrema</tp:taxon-name-part></tp:taxon-name></italic> sp.) on unidentified tree trunk, <named-content xmlns:xlink="http://www.w3.org/1999/xlink" content-type="dwc:verbatimCoordinates" xlink:type="simple"><named-content content-type="geo-json" specific-use="{&#34;type&#34;:&#34;Point&#34;,&#34;coordinates&#34;:[98.943806,18.807500]}" id="NCID0EQWAK" xlink:type="simple">18°48'27"N, 98°56'37.7"E</named-content></named-content>, elevation 343 m, 26 June 2023, C. Senwanna, CMUB40068 (<bold><italic>Holotype</italic></bold>, preserved in a metabolically inactive state. <bold><italic>Ex-type</italic></bold> lliving culture LC10-9-2 = SDBR-CMU507).</p><fig id="F4" position="float" orientation="portrait"><object-id xmlns:xlink="http://www.w3.org/1999/xlink" content-type="doi" xlink:type="simple">10.3897/mycokeys.120.153906.figure4</object-id><object-id xmlns:xlink="http://www.w3.org/1999/xlink" content-type="arpha" xlink:type="simple">03F364E2-0422-5362-8B5C-9C79E60EA64F</object-id><label>Figure 4.</label><caption><p><italic><tp:taxon-name><tp:taxon-name-part taxon-name-part-type="genus" reg="Veronaea">Veronaea</tp:taxon-name-part><tp:taxon-name-part taxon-name-part-type="species" reg="endolichena">endolichena</tp:taxon-name-part></tp:taxon-name></italic> (SDBR-CMU507, ex-type). A–F. Colonies on <abbrev xmlns:xlink="http://www.w3.org/1999/xlink" xlink:title="potato dextrose agar" id="ABBRID0EOXAK" xlink:type="simple">PDA</abbrev>, <abbrev xmlns:xlink="http://www.w3.org/1999/xlink" xlink:title="malt extract agar" id="ABBRID0ESXAK" xlink:type="simple">MEA</abbrev>, OA, <abbrev xmlns:xlink="http://www.w3.org/1999/xlink" xlink:title="potato carrot agar" id="ABBRID0EWXAK" xlink:type="simple">PCA</abbrev>, <abbrev xmlns:xlink="http://www.w3.org/1999/xlink" xlink:title="cornmeal dextrose agar" id="ABBRID0E1XAK" xlink:type="simple">CMD</abbrev> and <abbrev xmlns:xlink="http://www.w3.org/1999/xlink" xlink:title="corn meal agar" id="ABBRID0E5XAK" xlink:type="simple">CMA</abbrev>, respectively, after 14 d at 25 °C G. Conidiophores sporulating on <abbrev xmlns:xlink="http://www.w3.org/1999/xlink" xlink:title="potato carrot agar" id="ABBRID0ECYAK" xlink:type="simple">PCA</abbrev>; H. Conidiophores sporulating on <abbrev xmlns:xlink="http://www.w3.org/1999/xlink" xlink:title="corn meal agar" id="ABBRID0EGYAK" xlink:type="simple">CMA</abbrev>; I–O. Conidiophores at different stages of development; P–Q. Hyphal coil; R–Y. Conidiophores with conidiogenous loci; W–A.C Conidia. Scale bars: 100 µm (G–I); 50 µm (J–O); 10 µm (P–V); 5 µm (W–AC).</p></caption><graphic xmlns:xlink="http://www.w3.org/1999/xlink" xlink:href="mycokeys-120-193-g004.jpg" position="float" orientation="portrait" xlink:type="simple" id="oo_1384659.jpg"><uri content-type="original_file" xlink:type="simple">https://binary.pensoft.net/fig/1384659</uri></graphic></fig></tp:treatment-sec><tp:treatment-sec sec-type="description" id="SECID0EPYAK"><title>Cultural characteristics.</title><p>Colonies on different agar media were incubated in the dark at 25 °C for 2 weeks; colonies flat, irregular, with edge entire, velvety; on <abbrev xmlns:xlink="http://www.w3.org/1999/xlink" xlink:title="potato dextrose agar" id="ABBRID0EVYAK" xlink:type="simple">PDA</abbrev> (63 to 67 mm in diameter) surface grayish brown, dark at the middle and margin, reverse olivaceous black; on <abbrev xmlns:xlink="http://www.w3.org/1999/xlink" xlink:title="malt extract agar" id="ABBRID0EZYAK" xlink:type="simple">MEA</abbrev> (42 to 59 mm in diameter) surface brownish gray, reverse olivaceous black, producing dark brown pigment in agar; on OA (57 to 60 mm in diameter) surface brownish gray, reverse olivaceous black; on <abbrev xmlns:xlink="http://www.w3.org/1999/xlink" xlink:title="potato carrot agar" id="ABBRID0E4YAK" xlink:type="simple">PCA</abbrev> (61 to 63 mm in diameter) surface and reverse brownish gray, reverse olivaceous black, sporulation absent; on <abbrev xmlns:xlink="http://www.w3.org/1999/xlink" xlink:title="cornmeal dextrose agar" id="ABBRID0EBZAK" xlink:type="simple">CMD</abbrev> (54 to 55 mm in diameter) surface and reverse grayish brown; and on <abbrev xmlns:xlink="http://www.w3.org/1999/xlink" xlink:title="corn meal agar" id="ABBRID0EFZAK" xlink:type="simple">CMA</abbrev> (51 to 58 mm in diameter) surface and reverse brownish gray, sporulation absent. <bold><italic>Asexual morph in vitro</italic></bold> dematiaceous hyphomycetes. <bold><italic>Hyphae</italic></bold> 1–3.8 µm wide, subhyaline to light brown, simple to branched, septate, smooth, thin-walled, coiling observed. <bold><italic>Conidiophores</italic></bold> (23–)38–200(–264) × 2.3–3.7(–4.9) µm (<italic>x̄</italic> = 118.6 × 3.1, <italic>n</italic> = 25), macronematous, mononematous, erect, straight or slightly flexuous, branched, septate, cylindrical, rough-, thick-walled, light to dark brown. <bold><italic>Conidiogenous cells</italic></bold> (7.5–)12–102(–136.5) × 2.1–3.5(–3.9) µm (<italic>x̄</italic> = 53.5 × 2.9, <italic>n</italic> = 30), integrated, polyblastic, terminal to mostly intercalary, cylindrical, pale brown to brown, fertile parts subhyaline, rachis with crowded, flat to slightly prominent, unthickened scars. <bold><italic>Conidia</italic></bold> (5–)6.5–11(–13.5) × 2.5–4(–4.6) µm (<italic>x̄</italic> = 8.5 × 3.3, <italic>n</italic> = 90), solitary, cylindrical to pyriform, rounded at apex, truncate at base, lower cell longer and wider than upper one, with a prominent scar, 0.8–1.9 µm wide, pale brown, without or one median septate, constricted at the septa, smooth-walled. <bold><italic>Chlamydospores</italic></bold> absent. <bold><italic>Sexual morph</italic></bold> unknown.</p></tp:treatment-sec><tp:treatment-sec sec-type="Cardinal temperatures for growth on MEA after two weeks" id="SECID0EP1AK"><title>Cardinal temperatures for growth on MEA after two weeks</title><p><bold>(mm).</bold> Optimum 25 °C (35 to 40), maximum 30 °C (20 to 21). No growth 4 °C and 35 °C.</p></tp:treatment-sec><tp:treatment-sec sec-type="material" id="SECID0EX1AK"><title>Additional materials examined.</title><p>Thailand • Chiang Mai Province, Mueang Chiang Mai District, Suthep Subdistrict, endolichenic from the medulla of foliose lichen (<italic><tp:taxon-name><tp:taxon-name-part taxon-name-part-type="genus" reg="Parmotrema">Parmotrema</tp:taxon-name-part></tp:taxon-name></italic> sp.) on unidentified tree trunk, 26 June 2023, <named-content xmlns:xlink="http://www.w3.org/1999/xlink" content-type="dwc:verbatimCoordinates" xlink:type="simple"><named-content content-type="geo-json" specific-use="{&#34;type&#34;:&#34;Point&#34;,&#34;coordinates&#34;:[98.943806,18.807500]}" id="NCID0EH2AK" xlink:type="simple">18°48'27"N, 98°56'37.7"E</named-content></named-content>, elevation 343 m, C. Senwanna, living culture LC10-2 = SDBR-CMU508 and LC10-12 = SDBR-CMU509.</p></tp:treatment-sec><tp:treatment-sec sec-type="ecology" id="SECID0EM2AK"><title>Ecology and distribution.</title><p>Endolichenic fungi from the medulla of foliose lichen (<italic><tp:taxon-name><tp:taxon-name-part taxon-name-part-type="genus" reg="Parmotrema">Parmotrema</tp:taxon-name-part></tp:taxon-name></italic> sp.) in Thailand.</p></tp:treatment-sec><tp:treatment-sec sec-type="notes" id="SECID0EZ2AK"><title>Notes.</title><p>The closet match in a BLASTn search in GenBank with the <abbrev xmlns:xlink="http://www.w3.org/1999/xlink" xlink:title="internal transcribed spacer" id="ABBRID0E62AK" xlink:type="simple">ITS</abbrev>, <abbrev xmlns:xlink="http://www.w3.org/1999/xlink" xlink:title="large subunit" id="ABBRID0ED3AK" xlink:type="simple">LSU</abbrev>, and <italic><abbrev xmlns:xlink="http://www.w3.org/1999/xlink" xlink:title="beta tubulin gene" id="ABBRID0EI3AK" xlink:type="simple">tub2</abbrev></italic> sequence of <italic><tp:taxon-name><tp:taxon-name-part taxon-name-part-type="genus" reg="Veronaea">V.</tp:taxon-name-part><tp:taxon-name-part taxon-name-part-type="species" reg="endolichena">endolichena</tp:taxon-name-part></tp:taxon-name></italic> had highest similarity to <italic><tp:taxon-name><tp:taxon-name-part taxon-name-part-type="genus" reg="Veronaea">V.</tp:taxon-name-part><tp:taxon-name-part taxon-name-part-type="species" reg="botryosa">botryosa</tp:taxon-name-part></tp:taxon-name></italic> strain GZCC:19-0557 (<ext-link xmlns:xlink="http://www.w3.org/1999/xlink" xlink:href="OP377853" ext-link-type="gen" xlink:type="simple">OP377853</ext-link>, with 99.65%, identities = 577/579, 2 gaps), strain CBS 127264 (<ext-link xmlns:xlink="http://www.w3.org/1999/xlink" xlink:href="MH875936" ext-link-type="gen" xlink:type="simple">MH875936</ext-link>, with 100%, identities = 908/908, no gap) and strain CBS 121506 (<ext-link xmlns:xlink="http://www.w3.org/1999/xlink" xlink:href="JN112502" ext-link-type="gen" xlink:type="simple">JN112502</ext-link>, with 93.61%, identities = 381/407, no gap), respectively. While the match using <abbrev xmlns:xlink="http://www.w3.org/1999/xlink" xlink:title="18S small subunit" id="ABBRID0ER4AK" xlink:type="simple">SSU</abbrev> sequence are <italic><tp:taxon-name><tp:taxon-name-part taxon-name-part-type="genus" reg="Exophiala">Ex.</tp:taxon-name-part><tp:taxon-name-part taxon-name-part-type="species" reg="yunnanensis">yunnanensis</tp:taxon-name-part></tp:taxon-name></italic> (strain YMFT 1.06739; <ext-link xmlns:xlink="http://www.w3.org/1999/xlink" xlink:href="MZ781222" ext-link-type="gen" xlink:type="simple">MZ781222</ext-link>, holotype) with 99.72% (identities = 1053/1056, no gap), <italic><tp:taxon-name><tp:taxon-name-part taxon-name-part-type="genus" reg="Thysanorea">Thysanorea</tp:taxon-name-part><tp:taxon-name-part taxon-name-part-type="species" reg="amniculi">amniculi</tp:taxon-name-part></tp:taxon-name></italic> (strain SGT69-1; <ext-link xmlns:xlink="http://www.w3.org/1999/xlink" xlink:href="OP378033" ext-link-type="gen" xlink:type="simple">OP378033</ext-link>, holotype) with 99.71% (identities = 1019/1022, no gap) and <italic><tp:taxon-name><tp:taxon-name-part taxon-name-part-type="genus" reg="Exophiala">Ex.</tp:taxon-name-part><tp:taxon-name-part taxon-name-part-type="species" reg="aquamarine">aquamarine</tp:taxon-name-part></tp:taxon-name></italic> (strain IMP-BG-H0001; <ext-link xmlns:xlink="http://www.w3.org/1999/xlink" xlink:href="MH813287" ext-link-type="gen" xlink:type="simple">MH813287</ext-link>) with 99.63% (identities = 1072/1076, no gap). Multigene phylogenetic analysis of the combined dataset revealed that three strains (SDBR-CMU507, SDBR-CMU508, and SDBR-CMU509) of <italic><tp:taxon-name><tp:taxon-name-part taxon-name-part-type="genus" reg="Veronaea">V.</tp:taxon-name-part><tp:taxon-name-part taxon-name-part-type="species" reg="endolichena">endolichena</tp:taxon-name-part></tp:taxon-name></italic> clustered as a sister taxon to <italic><tp:taxon-name><tp:taxon-name-part taxon-name-part-type="genus" reg="Veronaea">V.</tp:taxon-name-part><tp:taxon-name-part taxon-name-part-type="species" reg="botryosa">botryosa</tp:taxon-name-part></tp:taxon-name></italic>; however, the <abbrev xmlns:xlink="http://www.w3.org/1999/xlink" xlink:title="internal transcribed spacer" id="ABBRID0E26AK" xlink:type="simple">ITS</abbrev> and <italic><abbrev xmlns:xlink="http://www.w3.org/1999/xlink" xlink:title="beta tubulin gene" id="ABBRID0EAABK" xlink:type="simple">tub2</abbrev></italic> sequences of <italic><tp:taxon-name><tp:taxon-name-part taxon-name-part-type="genus" reg="Veronaea">V.</tp:taxon-name-part><tp:taxon-name-part taxon-name-part-type="species" reg="endolichena">endolichena</tp:taxon-name-part></tp:taxon-name></italic> differ from <italic><tp:taxon-name><tp:taxon-name-part taxon-name-part-type="genus" reg="Veronaea">V.</tp:taxon-name-part><tp:taxon-name-part taxon-name-part-type="species" reg="botryose">botryose</tp:taxon-name-part></tp:taxon-name></italic> in 6 bp/610 and 25/393 bp, respectively. Morphologically, <italic><tp:taxon-name><tp:taxon-name-part taxon-name-part-type="genus" reg="Veronaea">V.</tp:taxon-name-part><tp:taxon-name-part taxon-name-part-type="species" reg="endolichena">endolichena</tp:taxon-name-part></tp:taxon-name></italic> differs from <italic><tp:taxon-name><tp:taxon-name-part taxon-name-part-type="genus" reg="Veronaea">V.</tp:taxon-name-part><tp:taxon-name-part taxon-name-part-type="species" reg="botryosa">botryosa</tp:taxon-name-part></tp:taxon-name></italic> in longer conidiophores, the number of septa (0–1 <italic>vs</italic> 0–3 septa) and size of the conidial scar (0.8–1.6 <italic>vs</italic> 0.5 µm) (Table <xref ref-type="table" rid="T2">2</xref>) (<xref ref-type="bibr" rid="B4">Arzanlou et al. 2007</xref>, <xref ref-type="bibr" rid="B168">Yang et al. 2023</xref>).</p><table-wrap id="T2" position="float" orientation="portrait"><label>Table 2.</label><caption><p><italic><tp:taxon-name><tp:taxon-name-part taxon-name-part-type="genus" reg="Veronaea">Veronaea</tp:taxon-name-part></tp:taxon-name></italic> species with a synopsis of the characteristics and relevant references.</p></caption><table id="TID0EIMCM" rules="all"><tbody><tr><th rowspan="1" colspan="1"><italic><tp:taxon-name><tp:taxon-name-part taxon-name-part-type="genus" reg="Veronaea">Veronaea</tp:taxon-name-part></tp:taxon-name></italic> species</th><th rowspan="1" colspan="1">Conidiophore</th><th rowspan="1" colspan="1">Conidiogenous cells</th><th rowspan="1" colspan="1">Conidia</th><th rowspan="1" colspan="1">Sequence data</th><th rowspan="1" colspan="1">Reference</th></tr><tr><td rowspan="1" colspan="1">
                      <italic>
                        <tp:taxon-name><tp:taxon-name-part taxon-name-part-type="genus" reg="Veronaea">V.</tp:taxon-name-part><tp:taxon-name-part taxon-name-part-type="species" reg="aquatica">aquatica</tp:taxon-name-part></tp:taxon-name>
                      </italic>
                    </td><td rowspan="1" colspan="1">Up to 280 × 2.5–4 μm. Erect, the lower part is usually straight, and the upper half is usually flexuous, usually loosely branched, sometimes geniculate, pale brown to dark brown, smooth-walled.</td><td rowspan="1" colspan="1">(3–)10–30 × 2–3.5 µm. Terminally integrated, polyblastic, occasionally intercalary, cylindrical, variable in length, pale brown, later often becoming septate, fertile part subhyaline, wide at the basal part, rachis with crowded, flat to slightly prominent, faintly pigmented; scars flat, slightly pigmented, not thickened, about 0.65 μm diam.</td><td rowspan="1" colspan="1">6–11(–12) × 2.5–3.5(–4.0) µm. Solitary, smooth, cylindrical to subpyriform and some subclavate, pale brown, most medially 1-spetate, rarely 0 or 2-septate, often constricted at the septum and the colour septum middle brown and the conidia with a round apex and truncate base; with a faintly darkened, unthickened hilum, about 0.5–0.9 μm diam.</td><td rowspan="1" colspan="1">Present</td><td rowspan="1" colspan="1">
                      <xref ref-type="bibr" rid="B16">Chandrasiri et al. (2021)</xref>
                    </td></tr><tr><td rowspan="1" colspan="1">
                      <italic>
                        <tp:taxon-name><tp:taxon-name-part taxon-name-part-type="genus" reg="Veronaea">V.</tp:taxon-name-part><tp:taxon-name-part taxon-name-part-type="species" reg="botryosa">botryosa</tp:taxon-name-part></tp:taxon-name>
                      </italic>
                    </td><td rowspan="1" colspan="1">Up to 250 × 2–3 μm. Erect, straight or flexuose, unbranched or occasionally loosely branched, sometimes geniculate, pale brown to olivaceous brown, smooth-walled.</td><td rowspan="1" colspan="1">10–100 µm long. Terminal, occasionally intercalary, cylindrical, pale brown, later often becoming septate, fertile part subhyaline, often as wide as the basal part, rachis with crowded, flat to slightly prominent, faintly pigmented, unthickened scars.</td><td rowspan="1" colspan="1">(3–)6.5–8.5(–12) × (1.5–)2–2.5(–3) µm Solitary, smooth, cylindrical to pyriform, rounded at the apex and truncate at the base, pale brown, 1(–2)-septate, with a faintly darkened, unthickened hilum, about 0.5 µm diam.</td><td rowspan="1" colspan="1">Present</td><td rowspan="1" colspan="1">
                      <xref ref-type="bibr" rid="B4">Arzanlou et al. (2007)</xref>
                    </td></tr><tr><td rowspan="1" colspan="1">
                      <italic>
                        <tp:taxon-name><tp:taxon-name-part taxon-name-part-type="genus" reg="Veronaea">V.</tp:taxon-name-part><tp:taxon-name-part taxon-name-part-type="species" reg="caricis">caricis</tp:taxon-name-part></tp:taxon-name>
                      </italic>
                    </td><td rowspan="1" colspan="1">Up to 550 × 4–6 μm. Erect, straight or flexuose, sometimes swollen at the base to 10-14 µm, with numerous scars towards the apex, unbranched or occasionally loosely branched, sometimes geniculate, mid to dark brown, smooth-walled.</td><td rowspan="1" colspan="1">No information available</td><td rowspan="1" colspan="1">20–25 × 6–7 μm. Straight, fusiform or obclavate, 1 septate, hyaline or subhyaline, verruculose</td><td rowspan="1" colspan="1">Absent</td><td rowspan="1" colspan="1">
                      <xref ref-type="bibr" rid="B44">Ellis (1976)</xref>
                    </td></tr><tr><td rowspan="1" colspan="1">
                      <italic>
                        <tp:taxon-name><tp:taxon-name-part taxon-name-part-type="genus" reg="Veronaea">V.</tp:taxon-name-part><tp:taxon-name-part taxon-name-part-type="species" reg="carlinae">carlinae</tp:taxon-name-part></tp:taxon-name>
                      </italic>
                    </td><td rowspan="1" colspan="1">Up to 130 × 2–4 μm. Simple or loosely branched, straight or flexuous, septate, pale brown, smooth, with numerous scars.</td><td rowspan="1" colspan="1">No information available</td><td rowspan="1" colspan="1">20–25 × 6–7 μm. Cylindrical, rounded at the apex and conico-truncate at the base, or fusiform, 1–3 septate, pale brown, smooth</td><td rowspan="1" colspan="1">Absent</td><td rowspan="1" colspan="1">
                      <xref ref-type="bibr" rid="B44">Ellis (1976)</xref>
                    </td></tr><tr><td rowspan="1" colspan="1">
                      <italic>
                        <tp:taxon-name><tp:taxon-name-part taxon-name-part-type="genus" reg="Veronaea">V.</tp:taxon-name-part><tp:taxon-name-part taxon-name-part-type="species" reg="compacta">compacta</tp:taxon-name-part></tp:taxon-name>
                      </italic>
                    </td><td rowspan="1" colspan="1">Up to 60 µm long. Slightly differentiated from vegetative hyphae, lateral or occasionally terminal, often wider than the supporting hypha, up to 4 µm wide, unbranched or branched at acute angles, with 1–3 additional septa, cells often inflated and flask-shaped, pale brown.</td><td rowspan="1" colspan="1">Up to 10 µm long. Terminal, occasionally intercalary, variable in length, cylindrical to doliiform or flask-shaped, with hardly prominent denticles, pale brown; scars flat, slightly pigmented, not thickened, about 0.5 µm diam.</td><td rowspan="1" colspan="1">(4–)6–7(–9) × 2–3 µm. Solitary, ellipsoidal to ovoid, 0–1(–2)-septate, often constricted at the septa, with a round apex and truncate base, pale brown, smooth, thin-walled; hilum prominent, slightly darkened, unthickened, about 0.5 µm diam.</td><td rowspan="1" colspan="1">Present</td><td rowspan="1" colspan="1">
                      <xref ref-type="bibr" rid="B4">Arzanlou et al. (2007)</xref>
                    </td></tr><tr><td rowspan="1" colspan="1">
                      <italic>
                        <tp:taxon-name><tp:taxon-name-part taxon-name-part-type="genus" reg="Veronaea">V.</tp:taxon-name-part><tp:taxon-name-part taxon-name-part-type="species" reg="coprophila">coprophila</tp:taxon-name-part></tp:taxon-name>
                      </italic>
                    </td><td rowspan="1" colspan="1">Up to 350 × 3–4.5 µm. Straight or flexuous, septate, mid to dark brown, paler towards the apex where there are a number of small, flat scars.</td><td rowspan="1" colspan="1">No information available</td><td rowspan="1" colspan="1">6–12 × 3–5 µm. Straight, cylindrical, rounded at the apex, conico-truncate at the base or ellipsoidal, 1–2 septate, smooth, pale brown.</td><td rowspan="1" colspan="1">Absent</td><td rowspan="1" colspan="1">
                      <xref ref-type="bibr" rid="B44">Ellis (1976)</xref>
                    </td></tr><tr><td rowspan="1" colspan="1">
                      <italic>
                        <tp:taxon-name><tp:taxon-name-part taxon-name-part-type="genus" reg="Veronaea">V.</tp:taxon-name-part><tp:taxon-name-part taxon-name-part-type="species" reg="endolichena">endolichena</tp:taxon-name-part></tp:taxon-name>
                      </italic>
                    </td><td rowspan="1" colspan="1">(23–)38–200(–264) × 2.3–3.7(–4.9) µm. Erect, straight or slightly flexuous, branched, septate, cylindrical, light to dark brown, rough-, thick-walled.</td><td rowspan="1" colspan="1">(7.5–)12–102(–136.5) × 2.1–3.5(–3.9) µm. Integrated, polyblastic, terminal to mostly intercalary, cylindrical, pale brown to brown, fertile parts subhyaline, rachis with crowded, flat to slightly prominent, unthickened scars.</td><td rowspan="1" colspan="1">(5–)6.5–11(–13.5) × 2.5–4(–4.6) µm. Solitary, cylindrical to pyriform, rounded at apex, truncate at base, lower cell longer and wider than upper one, with a prominent scar, 0.8–1.9 µm wide, pale brown, without or one median septate, constricted at the septa, smooth-walled.</td><td rowspan="1" colspan="1">Present</td><td rowspan="1" colspan="1">This study</td></tr><tr><td rowspan="1" colspan="1">
                      <italic>
                        <tp:taxon-name><tp:taxon-name-part taxon-name-part-type="genus" reg="Veronaea">V.</tp:taxon-name-part><tp:taxon-name-part taxon-name-part-type="species" reg="ficina">ficina</tp:taxon-name-part></tp:taxon-name>
                      </italic>
                    </td><td rowspan="1" colspan="1">30–120 × 2.5–4.75 µm. Superficial, arising singly as lateral or terminal branches from external hyphae ranging from macronematous to mononematous, erect, straight to flexuous or slightly curved, smooth-walled, unbranched, septate with brown base and paler apex.</td><td rowspan="1" colspan="1">Integrated, polyblastic, terminal to predominantly intercalary, sympodial, cylindrical, cicatrized with thickened scars.</td><td rowspan="1" colspan="1">4.5–18.5 × 5.5 μm. Holoblastic, dry, simple, not catenate, finely verruculose, obovoidal, base obconicotruncate, apex rounded, 0–3-septate, pale brown.</td><td rowspan="1" colspan="1">Absent</td><td rowspan="1" colspan="1">
                      <xref ref-type="bibr" rid="B66">Kharwar and Singh (2004)</xref>
                    </td></tr><tr><td rowspan="1" colspan="1">
                      <italic>
                        <tp:taxon-name><tp:taxon-name-part taxon-name-part-type="genus" reg="Veronaea">V.</tp:taxon-name-part><tp:taxon-name-part taxon-name-part-type="species" reg="filicina">filicina</tp:taxon-name-part></tp:taxon-name>
                      </italic>
                    </td><td rowspan="1" colspan="1">400–800 × 2–2.5 µm. Base rarely swollen, rarely branched, sparsely septate, at first thin-walled, roughened walls, olivaceous then to brown.</td><td rowspan="1" colspan="1">No information available</td><td rowspan="1" colspan="1">6–13.5 × 3–4 μm. Elliptical or pyriform, not constricted at septa, 1–3- septate, olivaceous or fuscous.</td><td rowspan="1" colspan="1">Absent</td><td rowspan="1" colspan="1">
                      <xref ref-type="bibr" rid="B41">Dingley (1972)</xref>
                    </td></tr><tr><td rowspan="1" colspan="1">
                      <italic>
                        <tp:taxon-name><tp:taxon-name-part taxon-name-part-type="genus" reg="Veronaea">V.</tp:taxon-name-part><tp:taxon-name-part taxon-name-part-type="species" reg="gobica">gobica</tp:taxon-name-part></tp:taxon-name>
                      </italic>
                    </td><td rowspan="1" colspan="1">Up to 350 × 1.5–2.5 µm. Straight or flexuous, septate, smooth, with numerous minute scars towards the apex, brown.</td><td rowspan="1" colspan="1">No information available</td><td rowspan="1" colspan="1">4–6.5 × 2–3.5 µm. Ellipsoid, smooth, Subhyaline or pale brown</td><td rowspan="1" colspan="1">Absent</td><td rowspan="1" colspan="1">
                      <xref ref-type="bibr" rid="B99">Pan and Zhang (2009)</xref>
                    </td></tr><tr><td rowspan="1" colspan="1">
                      <italic>
                        <tp:taxon-name><tp:taxon-name-part taxon-name-part-type="genus" reg="Veronaea">V.</tp:taxon-name-part><tp:taxon-name-part taxon-name-part-type="species" reg="grewiicola">grewiicola</tp:taxon-name-part></tp:taxon-name>
                      </italic>
                    </td><td rowspan="1" colspan="1">42–104 × 2.5–6.3 µm. Sometimes curved, smoothwalled, branched, 2–5 septa, pale brown to brown base and paler apex.</td><td rowspan="1" colspan="1">Integrated, polyblastic, terminal to mostly intercalary, sympodial and cicatrized with thickened scars.</td><td rowspan="1" colspan="1">7.3–19.5 × 2.6–7.5 µm. Holoblastic, dry, simple, non-catenate, finely verruculose, sometimes constricted at the septa, hilum thickened with truncate base and rounded apex, 0–2(–3) septate subhyaline or pale brown</td><td rowspan="1" colspan="1">Absent</td><td rowspan="1" colspan="1">
                      <xref ref-type="bibr" rid="B66">Kharwar and Singh (2004)</xref>
                    </td></tr><tr><td rowspan="1" colspan="1">
                      <italic>
                        <tp:taxon-name><tp:taxon-name-part taxon-name-part-type="genus" reg="Veronaea">V.</tp:taxon-name-part><tp:taxon-name-part taxon-name-part-type="species" reg="hedychii">hedychii</tp:taxon-name-part></tp:taxon-name>
                      </italic>
                    </td><td rowspan="1" colspan="1">19.5–86.5 × 2.5–3.5 µm. Sometimes with an inflated base up to 7 µm diam., straight to slightly curved, unbranched, 1–6 septate, golden brown to brown, paler towards the apices, smooth.</td><td rowspan="1" colspan="1">10–40 × 1.5–2.5 µm. Terminal, holoblastic, sometimes intercalary, densely and minute cicatrized, scars thickened, 1 µm wide.</td><td rowspan="1" colspan="1">5–10 × 2–4 µm. Ellipsoid, cylindrical or obovoid, base obconic truncate, apex rounded, 0–1 septate, sometimes slightly constricted at the septum, subhyaline to pale brown, smooth, hila thickened, somewhat darkened, 1 µm diam.</td><td rowspan="1" colspan="1">Absent</td><td rowspan="1" colspan="1">
                      <xref ref-type="bibr" rid="B125">Soares and Barreto (2008)</xref>
                    </td></tr><tr><td rowspan="1" colspan="1">
                      <italic>
                        <tp:taxon-name><tp:taxon-name-part taxon-name-part-type="genus" reg="Veronaea">V.</tp:taxon-name-part><tp:taxon-name-part taxon-name-part-type="species" reg="hippocrateae">hippocrateae</tp:taxon-name-part></tp:taxon-name>
                      </italic>
                    </td><td rowspan="1" colspan="1">27–123 × 2–4 µm. Straight to slightly curved, unbranched, paler towards the apices, 1–6 septate, smooth, brown to dark brown.</td><td rowspan="1" colspan="1">No information available</td><td rowspan="1" colspan="1">4–18.5 × 1.5–3.5 µm, Solitary, non-catenate, smooth-walled, obconico base, apex rounded, 0–1-septate, cylindric to obclavate, slightly curved, subhyaline to pale brown</td><td rowspan="1" colspan="1">Absent</td><td rowspan="1" colspan="1">
                      <xref ref-type="bibr" rid="B66">Kharwar and Singh (2004)</xref>
                    </td></tr><tr><td rowspan="1" colspan="1">
                      <italic>
                        <tp:taxon-name><tp:taxon-name-part taxon-name-part-type="genus" reg="Veronaea">V.</tp:taxon-name-part><tp:taxon-name-part taxon-name-part-type="species" reg="japonica">japonica</tp:taxon-name-part></tp:taxon-name>
                      </italic>
                    </td><td rowspan="1" colspan="1">Up to 65 × 2–3 µm. Slightly differentiated from aerial vegetative hyphae, lateral, or terminal, often wider than the supporting hypha, unbranched or occasionally branched, pale brown, thin-walled, smooth, with 1–3 additional septa.</td><td rowspan="1" colspan="1">Up to 15 µm long. Terminal, occasionally intercalary, variable in length, pale brown, cylindrical to clavate, with hardly prominent denticles; scars flat, slightly pigmented, not thickened, about 0.5 µm diam.</td><td rowspan="1" colspan="1">(6–)7–8(–10) × 2–2.5(–4) µm. Solitary, pale brown, smooth, thin-walled, ellipsoidal to ovoid, (0–)1-septate, often constricted at the septum, with a round apex and truncate base; hilum unthickened but slightly darkened, about 1 µm diam.</td><td rowspan="1" colspan="1">Present</td><td rowspan="1" colspan="1">
                      <xref ref-type="bibr" rid="B4">Arzanlou et al. (2007)</xref>
                    </td></tr><tr><td rowspan="1" colspan="1">
                      <italic>
                        <tp:taxon-name><tp:taxon-name-part taxon-name-part-type="genus" reg="Veronaea">V.</tp:taxon-name-part><tp:taxon-name-part taxon-name-part-type="species" reg="latispora">latispora</tp:taxon-name-part></tp:taxon-name>
                      </italic>
                    </td><td rowspan="1" colspan="1">Up to 90 × 1.5–2.5 µm. Straight or slightly curved, septate, smooth, with numerous minute scars at the upper parts, brown.</td><td rowspan="1" colspan="1">No information available</td><td rowspan="1" colspan="1">7.5–9.5 × 3–5 Broadly obovoid, smooth, aseptate, subhyaline to pale brown.</td><td rowspan="1" colspan="1">Absent</td><td rowspan="1" colspan="1">
                      <xref ref-type="bibr" rid="B99">Pan and Zhang (2009)</xref>
                    </td></tr><tr><td rowspan="1" colspan="1">
                      <italic>
                        <tp:taxon-name><tp:taxon-name-part taxon-name-part-type="genus" reg="Veronaea">V.</tp:taxon-name-part><tp:taxon-name-part taxon-name-part-type="species" reg="oblongispora">oblongispora</tp:taxon-name-part></tp:taxon-name>
                      </italic>
                    </td><td rowspan="1" colspan="1">Up to 320 × 3–5 µm. Solitary or sometimes in fascicles, smooth, bulbous towards the base, pale brown to brown.</td><td rowspan="1" colspan="1">No information available</td><td rowspan="1" colspan="1">7–8 × 4–5 µm. Oblong, smooth, aseptate, rather thick-walled, obtuse at the apex, subhyaline to pale brown.</td><td rowspan="1" colspan="1">Absent</td><td rowspan="1" colspan="1">
                      <xref ref-type="bibr" rid="B87">Morgan-Jones (1982)</xref>
                    </td></tr><tr><td rowspan="1" colspan="1">
                      <italic>
                        <tp:taxon-name><tp:taxon-name-part taxon-name-part-type="genus" reg="Veronaea">V.</tp:taxon-name-part><tp:taxon-name-part taxon-name-part-type="species" reg="polyconidia">polyconidia</tp:taxon-name-part></tp:taxon-name>
                      </italic>
                    </td><td rowspan="1" colspan="1">1125–1515 × 45–70 μm. Straight or slightly flexuous, unbranched, solitary, cylindrical, rough-walled, thick-walled, brown to dark brown.</td><td rowspan="1" colspan="1">Polyblastic, terminal, cylindrical, rachis with crowded, flat to slightly prominent, pale brown, fertile parts subhyaline.</td><td rowspan="1" colspan="1">11–16 × 3–5 μm. Solitary and smooth, cylindrical to pyriform, rounded at apex and truncate at base, pale brown, 1–3-septate (mostly 3), often constricted and medium brown at septa.</td><td rowspan="1" colspan="1">Present</td><td rowspan="1" colspan="1">
                      <xref ref-type="bibr" rid="B130">Su et al. (2023)</xref>
                    </td></tr><tr><td rowspan="1" colspan="1">
                      <italic>
                        <tp:taxon-name><tp:taxon-name-part taxon-name-part-type="genus" reg="Veronaea">V.</tp:taxon-name-part><tp:taxon-name-part taxon-name-part-type="species" reg="queenslandica">queenslandica</tp:taxon-name-part></tp:taxon-name>
                      </italic>
                    </td><td rowspan="1" colspan="1">No information available</td><td rowspan="1" colspan="1">No information available</td><td rowspan="1" colspan="1">No information available</td><td rowspan="1" colspan="1">Absent</td><td rowspan="1" colspan="1"><xref ref-type="bibr" rid="B80">Matsushima (1989)</xref>; <xref ref-type="bibr" rid="B58">Index Fungorum (2025)</xref></td></tr><tr><td rowspan="1" colspan="1">
                      <italic>
                        <tp:taxon-name><tp:taxon-name-part taxon-name-part-type="genus" reg="Veronaea">V.</tp:taxon-name-part><tp:taxon-name-part taxon-name-part-type="species" reg="smilacis">smilacis</tp:taxon-name-part></tp:taxon-name>
                      </italic>
                    </td><td rowspan="1" colspan="1">70–165 (–90–125) × 3.5–5.5 μm. Solitary, thick-walled, smooth, up to 12-septa, brown.</td><td rowspan="1" colspan="1">No information available</td><td rowspan="1" colspan="1">21.5–32.5 × 2–5 μm. Solitary, cylindrical to slightly obclavate, 1–12 septate, smooth-walled, subhyaline to pale olivaceous.</td><td rowspan="1" colspan="1">Absent</td><td rowspan="1" colspan="1">
                      <xref ref-type="bibr" rid="B123">Singh et al. (1981)</xref>
                    </td></tr><tr><td rowspan="1" colspan="1">
                      <italic>
                        <tp:taxon-name><tp:taxon-name-part taxon-name-part-type="genus" reg="Veronaea">V.</tp:taxon-name-part><tp:taxon-name-part taxon-name-part-type="species" reg="tectonae">tectonae</tp:taxon-name-part></tp:taxon-name>
                      </italic>
                    </td><td rowspan="1" colspan="1">Up to 200 × 3.6 μm. Solitary smooth, up to 10-septa, pale brown.</td><td rowspan="1" colspan="1">No information available</td><td rowspan="1" colspan="1">11 × 3.75 μm. Solitary, simple, smooth, usually 1-septa, prominent scars at the base.</td><td rowspan="1" colspan="1">Absent</td><td rowspan="1" colspan="1">
                      <xref ref-type="bibr" rid="B63">Kamal (1980)</xref>
                    </td></tr><tr><td rowspan="1" colspan="1">
                      <italic>
                        <tp:taxon-name><tp:taxon-name-part taxon-name-part-type="genus" reg="Veronaea">V.</tp:taxon-name-part><tp:taxon-name-part taxon-name-part-type="species" reg="thylacospermi">thylacospermi</tp:taxon-name-part></tp:taxon-name>
                      </italic>
                    </td><td rowspan="1" colspan="1">35–100 × 3–4 μm. Simple, smooth, brown, 1–3(–8) septate, basal cell inflated 6–10 µm wide, fertile part taller than basal part, forming slightly flexuous rachis with scattered, hyaline and small, apically pointed denticle-like.</td><td rowspan="1" colspan="1">Conidiogenous loci 0.3 µm high, 0.5 µm wide.</td><td rowspan="1" colspan="1">12–14 × 3–4 μm. Two-celled, lower cell longer and wider than upper one, wall slightly verruculose, hyaline to pale brown.</td><td rowspan="1" colspan="1">Absent</td><td rowspan="1" colspan="1">
                      <xref ref-type="bibr" rid="B18">Chlebicki (2009)</xref>
                    </td></tr></tbody></table></table-wrap></tp:treatment-sec><ref-list><ref id="B16"><mixed-citation xmlns:xlink="http://www.w3.org/1999/xlink" xlink:type="simple"><person-group><name name-style="western"><surname>Chandrasiri</surname><given-names>SKU</given-names></name><name name-style="western"><surname>Liu</surname><given-names>YL</given-names></name><name name-style="western"><surname>Huang</surname><given-names>JE</given-names></name><name name-style="western"><surname>Samarakoon</surname><given-names>MC</given-names></name><name name-style="western"><surname>Boonmee</surname><given-names>S</given-names></name><name name-style="western"><surname>Calabon</surname><given-names>MS</given-names></name><name name-style="western"><surname>Hu</surname><given-names>DM</given-names></name></person-group> (<year>2021</year>) <italic><tp:taxon-name><tp:taxon-name-part taxon-name-part-type="genus">Veronaea</tp:taxon-name-part><tp:taxon-name-part taxon-name-part-type="species">aquatica</tp:taxon-name-part></tp:taxon-name></italic> sp. nov. (<tp:taxon-name><tp:taxon-name-part taxon-name-part-type="family">Herpotrichiellaceae</tp:taxon-name-part></tp:taxon-name>, <tp:taxon-name><tp:taxon-name-part taxon-name-part-type="order">Chaetothyriales</tp:taxon-name-part></tp:taxon-name>, <tp:taxon-name><tp:taxon-name-part taxon-name-part-type="class">Eurotiomycetes</tp:taxon-name-part></tp:taxon-name>) from submerged bamboo in China. Biodiversity Data Journal 9: e64505. <ext-link xlink:href="10.3897/BDJ.9.e64505" ext-link-type="doi" xlink:type="simple">https://doi.org/10.3897/BDJ.9.e64505</ext-link></mixed-citation></ref><ref id="B4"><mixed-citation xmlns:xlink="http://www.w3.org/1999/xlink" xlink:type="simple"><person-group><name name-style="western"><surname>Arzanlou</surname><given-names>M</given-names></name><name name-style="western"><surname>Groenewald</surname><given-names>JZ</given-names></name><name name-style="western"><surname>Gams</surname><given-names>W</given-names></name><name name-style="western"><surname>Braun</surname><given-names>U</given-names></name><name name-style="western"><surname>Crous</surname><given-names>PW</given-names></name></person-group> (<year>2007</year>) <article-title>Phylogenetic and morphotaxonomic revision of <italic><tp:taxon-name><tp:taxon-name-part taxon-name-part-type="genus">Ramichloridium</tp:taxon-name-part></tp:taxon-name></italic> and allied genera.</article-title><source>Studies in Mycology</source><volume>58</volume>: <fpage>57</fpage>–<lpage>93</lpage>. <ext-link xlink:href="10.3114/sim.2007.58.03" ext-link-type="doi" xlink:type="simple">https://doi.org/10.3114/sim.2007.58.03</ext-link></mixed-citation></ref><ref id="B44"><mixed-citation xmlns:xlink="http://www.w3.org/1999/xlink" xlink:type="simple"><person-group><name name-style="western"><surname>Ellis</surname><given-names>MB</given-names></name></person-group> (<year>1976</year>) More dematiaceous <tp:taxon-name><tp:taxon-name-part taxon-name-part-type="above-genus">Hyphomycetes</tp:taxon-name-part></tp:taxon-name>. Commonwealth Mycological Institute, Kew, Surrey, England, 1–507. <ext-link xlink:href="10.1079/9780851983653.0000" ext-link-type="doi" xlink:type="simple">https://doi.org/10.1079/9780851983653.0000</ext-link></mixed-citation></ref><ref id="B66"><mixed-citation xmlns:xlink="http://www.w3.org/1999/xlink" xlink:type="simple"><person-group><name name-style="western"><surname>Kharwar</surname><given-names>RN</given-names></name><name name-style="western"><surname>Singh</surname><given-names>RK</given-names></name></person-group> (<year>2004</year>) <article-title>Additions to the hyphomycete genus <italic><tp:taxon-name><tp:taxon-name-part taxon-name-part-type="genus">Veronaea</tp:taxon-name-part></tp:taxon-name></italic> as phytoparasitic species.</article-title><source>Microbiological Research</source><volume>159</volume>: <fpage>103</fpage>–<lpage>111</lpage>. <ext-link xlink:href="10.1016/j.micres.2004.01.012" ext-link-type="doi" xlink:type="simple">https://doi.org/10.1016/j.micres.2004.01.012</ext-link></mixed-citation></ref><ref id="B41"><mixed-citation xmlns:xlink="http://www.w3.org/1999/xlink" xlink:type="simple"><person-group><name name-style="western"><surname>Dingley</surname><given-names>JM</given-names></name></person-group> (<year>1972</year>) <article-title>Some foliicolous <tp:taxon-name><tp:taxon-name-part taxon-name-part-type="class">Ascomycetes</tp:taxon-name-part></tp:taxon-name> on ferns in Australia and New Zealand. The Genera <italic><tp:taxon-name><tp:taxon-name-part taxon-name-part-type="genus">Rhagadolobium</tp:taxon-name-part></tp:taxon-name></italic> P. Henn. &amp; Lind. and <italic><tp:taxon-name><tp:taxon-name-part taxon-name-part-type="genus">Lauterobachiella</tp:taxon-name-part></tp:taxon-name></italic> Theiss. &amp; Syd.</article-title><source>New Zealand Journal of Botany</source><volume>10</volume>: <fpage>74</fpage>–<lpage>86</lpage>. <ext-link xlink:href="10.1080/0028825X.1972.10430213" ext-link-type="doi" xlink:type="simple">https://doi.org/10.1080/0028825X.1972.10430213</ext-link></mixed-citation></ref><ref id="B99"><mixed-citation xmlns:xlink="http://www.w3.org/1999/xlink" xlink:type="simple"><person-group><name name-style="western"><surname>Pan</surname><given-names>HQ</given-names></name><name name-style="western"><surname>Zhang</surname><given-names>TY</given-names></name></person-group> (<year>2009</year>) <article-title>Notes on soil dematiaceous hyphomycetes from the Yellow River source area, China.</article-title><source>Mycosystema</source><volume>28</volume>: <fpage>14</fpage>–<lpage>19</lpage>. <ext-link xlink:href="10.1631/jzus.B0860002" ext-link-type="doi" xlink:type="simple">https://doi.org/10.1631/jzus.B0860002</ext-link></mixed-citation></ref><ref id="B125"><mixed-citation xmlns:xlink="http://www.w3.org/1999/xlink" xlink:type="simple"><person-group><name name-style="western"><surname>Soares</surname><given-names>DJ</given-names></name><name name-style="western"><surname>Barreto</surname><given-names>RW</given-names></name></person-group> (<year>2008</year>) <article-title>Fungal pathogens of the invasive riparian weed <italic><tp:taxon-name><tp:taxon-name-part taxon-name-part-type="genus">Hedychium</tp:taxon-name-part><tp:taxon-name-part taxon-name-part-type="species">coronarium</tp:taxon-name-part></tp:taxon-name></italic> from Brazil and their potential for biological control.</article-title><source>Fungal Diversity</source><volume>28</volume>: <fpage>85</fpage>–<lpage>96</lpage>. <ext-link xlink:href="10.1071/DN08034" ext-link-type="doi" xlink:type="simple">https://doi.org/10.1071/DN08034</ext-link></mixed-citation></ref><ref id="B87"><mixed-citation xmlns:xlink="http://www.w3.org/1999/xlink" xlink:type="simple"><person-group><name name-style="western"><surname>Morgan-Jones</surname><given-names>G</given-names></name></person-group> (<year>1982</year>) Notes on hyphomycetes. XL. new species of <italic><tp:taxon-name><tp:taxon-name-part taxon-name-part-type="genus">Codinaea</tp:taxon-name-part></tp:taxon-name></italic> and <italic><tp:taxon-name><tp:taxon-name-part taxon-name-part-type="genus">Veronaea</tp:taxon-name-part></tp:taxon-name></italic>. Mycotaxon 14: 175–180.</mixed-citation></ref><ref id="B130"><mixed-citation xmlns:xlink="http://www.w3.org/1999/xlink" xlink:type="simple"><person-group><name name-style="western"><surname>Su</surname><given-names>P</given-names></name><name name-style="western"><surname>Chen</surname><given-names>Y</given-names></name><name name-style="western"><surname>Syed</surname><given-names>A</given-names></name><name name-style="western"><surname>Bahkali</surname><given-names>AH</given-names></name><name name-style="western"><surname>Maharachchikumbura</surname><given-names>SS</given-names></name></person-group> (<year>2023</year>) <article-title>Taxonomic novelty in Sichuan Province, China: <italic><tp:taxon-name><tp:taxon-name-part taxon-name-part-type="genus">Veronaea</tp:taxon-name-part><tp:taxon-name-part taxon-name-part-type="species">polyconidia</tp:taxon-name-part></tp:taxon-name></italic> sp. nov. (<tp:taxon-name><tp:taxon-name-part taxon-name-part-type="family">Herpotrichiellaceae</tp:taxon-name-part></tp:taxon-name>), a new addition to hyphomycetous fungi.</article-title><source>Phytotaxa</source><volume>632</volume>: <fpage>118</fpage>–<lpage>130</lpage>. <ext-link xlink:href="10.11646/phytotaxa.632.2.2" ext-link-type="doi" xlink:type="simple">https://doi.org/10.11646/phytotaxa.632.2.2</ext-link></mixed-citation></ref><ref id="B80"><mixed-citation xmlns:xlink="http://www.w3.org/1999/xlink" xlink:type="simple"><person-group><name name-style="western"><surname>Matsushima</surname><given-names>T</given-names></name></person-group> (<year>1989</year>) <article-title>Saprophytic microfungi from Taiwan. Part VI.</article-title><source>Matsushima Mycological Memoirs</source><volume>6</volume>: <fpage>1</fpage>–<lpage>68</lpage>.</mixed-citation></ref><ref id="B58"><mixed-citation xmlns:xlink="http://www.w3.org/1999/xlink" xlink:type="simple">Index Fungorum (<year>2025</year>) Index Fungorum. <ext-link xlink:href="https://www.indexfungorum.org/" ext-link-type="uri" xlink:type="simple">https://www.indexfungorum.org/</ext-link> [Accessed 28 February 2025]</mixed-citation></ref><ref id="B123"><mixed-citation xmlns:xlink="http://www.w3.org/1999/xlink" xlink:type="simple"><person-group><name name-style="western"><surname>Singh</surname><given-names>RP</given-names></name><name name-style="western"><surname>Kamal</surname><given-names>K</given-names></name><name name-style="western"><surname>Abbasi</surname><given-names>P</given-names></name></person-group> (<year>1981</year>) A new species of <italic><tp:taxon-name><tp:taxon-name-part taxon-name-part-type="genus">Veronaea</tp:taxon-name-part></tp:taxon-name></italic>. Current Science 50: 236–238.</mixed-citation></ref><ref id="B63"><mixed-citation xmlns:xlink="http://www.w3.org/1999/xlink" xlink:type="simple"><person-group><name name-style="western"><surname>Kamal</surname><given-names>KP</given-names></name></person-group> (<year>1980</year>) <article-title><tp:taxon-name><tp:taxon-name-part taxon-name-part-type="kingdom">Fungi</tp:taxon-name-part></tp:taxon-name> of Gorakhpur - XIII.</article-title><source>Indian Phytopathology</source><volume>33</volume>: <fpage>265</fpage>–<lpage>269</lpage>.</mixed-citation></ref><ref id="B18"><mixed-citation xmlns:xlink="http://www.w3.org/1999/xlink" xlink:type="simple"><person-group><name name-style="western"><surname>Chlebicki</surname><given-names>A</given-names></name></person-group> (<year>2009</year>) <article-title><tp:taxon-name><tp:taxon-name-part taxon-name-part-type="kingdom">Fungi</tp:taxon-name-part></tp:taxon-name> on higher plants of the upper limit of the alpine zone: New species from Tian Shan.</article-title><source>Mycotaxon</source><volume>110</volume>: <fpage>443</fpage>–<lpage>450</lpage>. <ext-link xlink:href="10.5248/110.451" ext-link-type="doi" xlink:type="simple">https://doi.org/10.5248/110.451</ext-link></mixed-citation></ref><ref id="B168"><mixed-citation xmlns:xlink="http://www.w3.org/1999/xlink" xlink:type="simple"><person-group><name name-style="western"><surname>Yang</surname><given-names>J</given-names></name><name name-style="western"><surname>Liu</surname><given-names>LL</given-names></name><name name-style="western"><surname>Jones</surname><given-names>EG</given-names></name><name name-style="western"><surname>Hyde</surname><given-names>KD</given-names></name><name name-style="western"><surname>Liu</surname><given-names>ZY</given-names></name><name name-style="western"><surname>Bao</surname><given-names>DF</given-names></name><name name-style="western"><surname>Liu</surname><given-names>NG</given-names></name><name name-style="western"><surname>Li</surname><given-names>WL</given-names></name><name name-style="western"><surname>Shen</surname><given-names>HW</given-names></name><name name-style="western"><surname>Yu</surname><given-names>XD</given-names></name><name name-style="western"><surname>Liu</surname><given-names>JK</given-names></name></person-group> (<year>2023</year>) <article-title>Freshwater fungi from karst landscapes in China and Thailand.</article-title><source>Fungal Diversity</source><volume>119</volume>: <fpage>1</fpage>–<lpage>212</lpage>. <ext-link xlink:href="10.1007/s13225-023-0051" ext-link-type="doi" xlink:type="simple">https://doi.org/10.1007/s13225-023-0051</ext-link></mixed-citation></ref></ref-list></tp:taxon-treatment>
